# Supplementary material for: Intra-crystalline protein diagenesis (IcPD) in Patella vulgata. Part II: Breakdown and temperature sensitivity
Source: Quat Geochronol. 2013 Apr;16:158–72. doi: 10.1016/j.quageo.2012.08.001 (PMC3743298; doi:10.1016/j.quageo.2012.08.001)
Supplement: Supplementary file 1 [file mmc1.xlsx]

## Sheet: Template & instructions
												Limit of fitting (min)				Limit of fitting (min)				Limit of fitting (min)
										SCALE	time	10˚C	80˚C model	SCALE	time	80˚C	110˚C model	SCALE	time	110˚C	140˚C model
																							Solver goals		Minimised sum of least squares	Minimised sum of least squares	Solved value	Minimised sum of least squares
																									Scaling factor 10-110˚C	Scaling factor 80-110˚C	Scaling factor 110-110˚C	Scaling factor 140-110˚C
	Temperature		Rate relative to 110˚C (krel)	1/T	ln krel
	Temperature Range (˚C)	ln A	Ea/R	Ea KJ	R2
Polynomial	x3	x2	x	b
10˚C
80˚C
110˚C
140˚C
												Limit of fitting (max)				Limit of fitting (max)				Limit of fitting (max)
Time (h)	Raw D/L	Time (h)	Raw D/L	Time (h)	Raw D/L	Time (h)	Raw D/L				Least square differences				Least square differences				Least square differences
	Scaling factor 10-110˚C		Scaling factor 80-110˚C		Scaling factor = 1 (110-110˚C)		Scaling factor 140-110˚C
Logarithm of "scaled" time	Raw D/L	Logarithm of "scaled" time	Raw D/L	Logarithm of "scaled" time	Raw D/L	Logarithm of "scaled" time	Raw D/L
Arbitrary value (-1) for initial time point	value for unheated sample	Arbitrary value (-1) for initial time point	value for unheated sample	Arbitrary value (-1) for initial time point	value for unheated sample	Arbitrary value (-1) for initial time point	value for unheated sample
Arbitrary value (-1) for initial time point	value for unheated sample	Arbitrary value (-1) for initial time point	value for unheated sample	Arbitrary value (-1) for initial time point	value for unheated sample	Arbitrary value (-1) for initial time point	value for unheated sample
Arbitrary value (-1) for initial time point	value for unheated sample	Arbitrary value (-1) for initial time point	value for unheated sample	Arbitrary value (-1) for initial time point	value for unheated sample	Arbitrary value (-1) for initial time point	value for unheated sample

## Sheet: Report sheet
Racemization
	Ea (kJ/mol)		10-80˚C				80-110˚C				140-110˚C
	140-80˚C	140-10˚C	Relative rate	Range (low)	Range (high)	Sum least squares	Relative rate	Range (low)	Range (high)	Sum least squares	Relative rate	Range (low)	Range (high)	Sum least squares
Asx	-136.663	-151.589	3.28266e-08	0.180032	0.335315	0.00321521	0.018864	0.432515	0.801053	0.0118369	15.9795	0.534036	0.936898	0.0131674
Glx	-144.87	-149.51	5.37709e-08	0.0709001	0.183362	0.00460492	0.018135	0.223961	0.446521	0.000641485	23.276	0.23368	0.7945	0.0219591
Ser	-132.863	-139.232	1.34289e-07	0.114427	0.385389	0.0461132	0.0186352	0.151503	0.801625	0.144376	13.0014	0.477006	0.831363	0.00253584
Ala	-128.176	-138.978	1.61692e-07	0.0796526	0.249925	0.00226392	0.0290333	0.239436	0.656693	0.003876	16.3415	0.239773	0.878251	0.0049874
Val	-127.564	-130.04	5.5124e-07	0.037979	0.11672	0.00030481	0.035276	0.0590244	0.284774	0.00239075	19.4488	0.0602324	0.600269	0.00255864
Phe	-137.062						0.0209309	0.119379	0.45137	0.000130422	18.1949	0.161175	0.919531	0.0407126
Leu	-128.454						0.0305909	0.0939231	0.495706	0.00158086	17.5128	0.132376	0.968879	0.0358033
Ile	-133.004						0.0285039	0.0464426	0.316881	0.000114794	20.4918	0.105055	0.770751	0.000657672
*Values obtained by truncating the data series at the same D/L.
	Ea (kJ/mol)		10-80˚C				80-110˚C				140-110˚C
	140-80˚C	140-10˚C	Relative rate	Range (low)	Range (high)	Sum least squares	Relative rate	Range (low)	Range (high)	Sum least squares	Relative rate	Range (low)	Range (high)	Sum least squares
Asx*	-132.919						0.018944	0.420064	0.807781	0.0128909	13.2662	0.423501	0.806377	0.0144208
Glx*	-140.233						0.018255	0.237016	0.454196	0.000611199	18.5117	0.240261	0.454365	0.0143156
Ser*	-141.497						0.0119967	0.431677	0.806346	0.0833733	12.6853	0.433815	0.843178	0.00253266
Ala*	-127.589						0.0290333	0.239436	0.656693	0.003876	15.8604	0.24267	0.660576	0.0047085
Val*	-126.129	-129.959	5.31794e-07	0.0636969	0.117729	0.000140826	0.0352644	0.0590304	0.284796	0.00239071	18.0727	0.0628406	0.286597	0.00215534
Phe*	-138.742						0.0209051	0.143552	0.45148	0.000128359	19.7937	0.154871	0.448728	0.0133901
Leu*	-131.045						0.030731	0.132265	0.495126	0.00140726	20.0769	0.130069	0.500488	0.0074673
Ile*	-133.821						0.0285332	0.1021	0.321069	0.00015505	21.3844	0.103297	0.321407	1.03592e-05

## Sheet: 140°C
140	Asx	Glx	Ser	Ala	Val	Phe	Leu	Ile
140˚C	Asx 140˚C	Glx 140˚C	Ser 140˚C	Ala 140˚C	Val 140˚C	Phe 140˚C	Leu 140˚C	Ile 140˚C	←The fields are autogenerated from data in cells A1:I1
-1	0.112803	0.0550093	0.0836706	0.0542194	0.0390971	0.0418344	0.0594667	0.0272421
-1	0.114614	0.0507277	0.0835732	0.0598548	0.0445526	0.044609	0.068595	0.032311
-1	0.112223	0.0550974	0.0814368	0.0559325	0.0387518	0.0388452	0.0477236	0.0293489
1	0.42475	0.201116	0.491781	0.210735	0.04441	0.148434	0.0948525	0.126581
1	0.429445	0.195775	0.468687	0.20956	0.0445977	0.143066	0.0941171	0.116935
1	0.428818	0.199963	0.489878	0.210279	0.0571052	0.141619	0.0955293	0.117765
1	0.422782	0.204573	0.525406	0.213418	0.0555976	0.146889	0.0962708	0.105008
1	0.418389	0.191748	0.504979	0.19543	0.0470695	0.12725	0.0876037	0.0743017
2	0.550537	0.286105	0.661898	0.316189	0.0803514	0.213267	0.144518	0.109631
2	0.542479	0.272596	0.676526	0.296189	0.0690541	0.184509	0.131867	0.100321
2	0.54785	0.289534	0.684978	0.324888	0.0837355	0.209065	0.145764	0.107334
4	0.674853	0.370133	0.797484	0.441196	0.117549	0.285055	0.212876	0.146231
4	0.676711	0.304509	0.626829	0.387736	0.0961793	0.231435	0.175792	0.141206
4	0.694067	0.35117	0.795586	0.414166	0.108029	0.253063	0.195769	0.147683
6	0.737672	0.412256	0.82663	0.498522	0.14643	0.307599	0.254295	0.218645
6	0.732766	0.403013	0.835109	0.494264	0.143536	0.286461	0.241932	0.189558
6	0.733351	0.444146	0.862174	0.539048	0.164358	0.346884	0.282787	0.204205
8	0.78879	0.459649	0.906491	0.58016	0.176809	0.358789	0.313718	0.241661
8	0.716776	0.517941	0.909211	0.646687	0.25479	0.516466	0.401724	0.318842
8	0.77596	0.490773	0.911327	0.610628	0.202437	0.414688	0.349481	0.269159
24	0.871774	0.678225	0.900499	0.826406	0.411478	0.680359	0.611227	0.517207
24	0.880831	0.684361	0.867899	0.830118	0.427508	0.676455	0.636723	0.508267
24	0.877306	0.558656	0.714046	0.717103	0.348936	0.582915	0.529119	0.433937
24	0.886298	0.653262	0.88281	0.814622	0.402311	0.624654	0.601204	0.463999
24	0.871465	0.669179	0.883005	0.801851	0.40814	0.671671	0.610749	0.520116
48	0.907456	0.783438	0.799603	0.904321	0.597273	0.762759	0.784072	0.686817
48	0.908968	0.749357	0.609542	0.900125	0.526356	0.817919	0.779922	0.688788
48	0.8936	0.773011	0.667541	0.898996	0.569196	0.835398	0.795498	0.698212
72	0.920907	0.80656	0.443083	0.910048	0.652671	0.959989	0.869391	0.776404
72	0.922247	0.817933	0.497743	0.918931	0.674689	0.60569	0.883136	0.793564
72	0.91895	0.845874	0.612769	0.936967	0.693948	0.931043	0.905477	0.806549
96.75	0.920611	0.889309	0.386221	0.935471	0.765451	0.874941	0.931676	0.870166
96.75	0.914241	0.891156	0.354265	0.936405	0.742757	0.894617	0.928263	0.867208
96.75	0.928752	0.877101	0.359307	0.920307	0.72453	1.03635	0.937108	0.859285
240	0.947983	0.935632	0	0.949253	0.936853	0.929719	1.03805	1.10022
240	0.956224	0.959071	0.14353	0.949529	0.941284	0.957341	1.05153	1.11548
240	0.948552	0.95631	0.0819326	0.950166	0.945685	0.964986	1.05505	1.11219

## Sheet: 110°C
110
110˚C	Asx 110˚C	Glx 110˚C	Ser 110˚C	Ala 110˚C	Val 110˚C	Phe 110˚C	Leu 110˚C	Ile 110˚C	←The fields are autogenerated from data in cells A2 and Sheet 140°C B1:I1
0.001	0.10891	0.0492252	0.0624495	0.0720288	0.0246142	0.0406616	0.0386151	0.0270755
0.001	0.110818	0.0521107	0.08014	0.0599319	0.0387955	0.051521	0.0357197	0.0280027
0.001	0.110144	0.0521974	0.0837549	0.0553943	0.0367626	0.0463706	0.0414871	0.0200353
24	0.529726	0.286684	0.673034	0.327309	0.0773064	0.229203	0.149947	0.103547
24	0.536882	0.25241	0.654148	0.285728	0.0647919	0.181045	0.127134	0.0781783
24	0.547889	0.236513	0.642829	0.26854	0.0620342	0.161369	0.121473	0.0749322
120	0.768707	0.44697	0.842732	0.570221	0.196827	0.356314	0.320624	0.226675
120	0.746793	0.482221	0.824362	0.622465	0.227833	0.455974	0.365816	0.261204
120	0.768425	0.451912	0.853654	0.573985	0.197913	0.363911	0.329359	0.237222
120	0.774368	0.415153	0.857122	0.538349	0.173398	0.313807	0.287011	0.212128
120	0.758334	0.418479	0.80137	0.563934	0.177615	0.340307	0.298131	0.207732
120	0.742501	0.397043	0.848705	0.528964	0.158412	0.303563	0.279826	0.191442
240	0.781731	0.463992	0.697255	0.678828	0.301088	0.466725	0.427043	0.353215
240	0.783707	0.484996	0.832594	0.671869	0.283392	0.462562	0.418847	0.329925
240	0.740973	0.381599	0.359442	0.614961	0.264921	0.407307	0.356742	0.32403
384	0.827799	0.577987	0.834814	0.792025	0.39339	0.615955	0.571564	0.46758
384	0.844145	0.534972	0.855208	0.777452	0.350319	0.581326	0.534956	0.428212
384	0.832967	0.570589	0.834976	0.78761	0.384683	0.601725	0.562371	0.461974
480	0.85352	0.638336	0.831644	0.830387	0.418408	0.715068	0.64584	0.514473
480	0.856675	0.626918	0.918476	0.816653	0.402625	0.698259	0.62853	0.531046
480	0.840288	0.639	0.817191	0.833534	0.423987	0.677157	0.644262	0.51459
720	0.88727	0.666549	0.763557	0.874632	0.473033	0.749493	0.705602	N/A
720	0.887622	0.683029	0.72928	0.873203	0.502666	0.756145	0.721527	0.562742
720	0.900577	0.642018	0.695104	0.848387	0.440525	0.726608	0.676992	0.545526
840	0.896324	0.686538	0.698909	0.0356704	0.508111	0.795246	0.763649	0.605634
840	0.897355	0.689523	0.746967	0.885739	0.507437	0.795491	0.771468	0.614027
840	0.91011	0.67196	0.69837	0.881496	0.493792	0.787438	0.749453	0.599088
960	0.906429	0.734978	0.739978	0.889769	0.558212	0.830871	0.820439	0.678474
960	0.898528	0.717847	0.639237	0.900645	0.552055	0.831583	0.824776	0.632795
960	0.913596	0.698827	0.832635	0.946822	0.538648	0.822424	0.815283	0.642748
1200	0.918495	0.748367	0.666369	0.914307	0.595999	0.866119	0.873569	0.712618
1200	0.912321	0.717246	0.355808	0.892679	0.580306	0.832879	0.853345	0.700715
1200	0.917073	0.755271	0.704451	0.907246	0.616856	0.864894	0.850185	0.710659

## Sheet: 80°C
80
80˚C	Asx 80˚C	Glx 80˚C	Ser 80˚C	Ala 80˚C	Val 80˚C	Phe 80˚C	Leu 80˚C	Ile 80˚C	←The fields are autogenerated from data in cells A2 and Sheet 140°C B1:I1
0.1	0.120837	0.0549382	0.0894443	0.0581164	0.0292215	0.0410783	0.0435368	0.0193827
0.1	0.125498	0.0564682	0.103497	0.0565186	0.0308006	0.0422622	0.0372911	0.0108094
0.1	0.122671	0.0531715	0.0984418	0.0653951	0.0314956	0.0407187	0.0366739	0.0208559
24	0.182044	0.0750556	0.144077	0.0932743	0.0328624	0.0504495	0.0464883	0.0231638
24	0.17627	0.0755066	0.151489	0.0976196	0.0362093	0.0498344	0.0424496	0.0104551
24	0.183144	0.0807976	0.169263	0.100553	0.0372361	0.0552836	0.044411	0.0126674
96	0.247221	0.109319	0.271193	0.101167	0.0413231	0.0711922	0.0614838	0.0288825
96	0.245777	0.117785	0.285083	0.125961	0.0480082	0.0771243	0.0672625	0.0320431
96	0.246798	0.0994416	0.234957	0.108065	0.0370646	0.0617053	0.0652658	0.0326452
480	0.393011	0.173094	0.466627	0.216344	0.0604824	0.112122	0.0871329	0.0402397
480	0.403331	0.160245	0.446222	0.180173	0.0506191	0.0963245	0.0814383	0.0491804
480	0.389066	0.185531	0.471755	0.243136	0.0689733	0.127893	0.0969263	0.0518782
720	0.448995	0.183463	0.507868	0.246332	0.0638224	0.118412	0.0984752	0.0640075
720	0.449053	0.230524	0.559417	0.32877	0.109204	0.184747	0.130786	0.0681205
720	0.465661	0.192226	0.501353	0.262175	0.0648977	0.123624	0.101431	0.0514428
960	0.514556	0.210995	0.551924	0.277594	0.0737995	0.132697	0.108472	0.0693993
960	0.491436	0.233553	0.542214	0.311553	0.0981311	0.170879	0.12575	0.0811814
960	0.485495	0.239685	0.562255	0.322977	0.100519	0.176344	0.131348	0.0827677
1443	0.552924	0.269638	0.623189	0.366671	0.124707	0.201537	0.189169	0.127185
1443	0.543461	0.267176	0.626926	0.362005	0.118745	0.202105	0.159855	0.101823
1443	0.559311	0.28461	0.638087	0.388268	0.128321	0.211518	0.195527	0.133373
2160	0.599454	0.307532	0.629051	0.442255	0.164357	0.242875	0.208218	0.143213
2160	0.616049	0.310164	0.631457	0.427146	0.153507	0.254375	0.214537	0.13835
2160	0.607315	0.316243	0.681177	0.456033	0.160338	0.263356	0.212971	0.147578
3601	0.671112	0.3748	0.704277	0.596249	0.213934	0.309658	0.312551	0.230404
3601	0.665873	0.30651	0.555711	0.548093	0.173964	0.261379	0.277891	0.20015
3601	0.675151	0.372281	0.681452	0.568923	0.221013	0.322014	0.332451	0.242003
5737.5	0.740592	0.38528	0.75218	0.603302	0.228452	0.341888	0.367271	0.268591
5737.5	0.752656	0.391035	0.762314	0.647057	0.22947	0.346856	0.364776	0.26958
5737.5	0.723655	0.415947	0.710357	0.639241	0.274076	0.392032	0.406672	0.310632

## Sheet: fossil
10
10˚C	Asx 10˚C	Glx 10˚C	Ser 10˚C	Ala 10˚C	Val 10˚C	←The fields are autogenerated from data in cells A2 and Sheet 140°C B1:I1
4580235	0.153033	0.0618385	0.220495	0.0673773	0.0460108
4580235	0.15407	0.0625596	0.216769	0.0808706	0.05372
4580235	0.146582	0.0607142	0.210975	0.0627998	0.0455046
4580235	0.148651	0.0640507	0.221684	0.0706337	0.0283092
7933230	0.180201	0.0693407	0.25303	0.0987475	0.0735478
7933230	0.181834	0.0684854	0.252224	0.064433	0.0204686
7933230	0.165736	0.0703079	0.262702	0.0840237	0.0384479
36510390	0.213864	0.0937171	0.31357	0.122076	0.07269
36510390	0.211512	0.0867111	0.330225	0.14737	0.0669691
36510390	0.191058	0.0821811	0.293815	0.151095	0.0717934
36510390	0.1936	0.0842968	0.306383	0.158274	0.0690194
36510390	0.22266	0.10494	0.372417	0.182401	0.0779992
36510390	0.229279	0.106228	0.367476	0.169595	0.081519
76264200	0.226538	0.115547	0.371497	0.191284	0.079977
76264200	0.234219	0.117506	0.375005	0.197665	0.0826023
76264200	0.313697	0.170073	0.456136	0.28228	0.134127
76264200	0.313281	0.15971	0.442918	0.23186	0.12182

## Sheet: Asx
Asx												0.180032				0.432515				0.534036
									SCALE	time	10˚C	80˚C model	SCALE	time	80˚C	110˚C model	SCALE	time	110˚C	140˚C model					Asx 10˚C	Asx 80˚C	Asx 110˚C	Asx 140˚C
Racemization Asx									0.5	-0.30103	0.187474	0.17259	10	1	0.420027	0.445002	25	1.39794	0.555247	0.512825			Solver goals		0.00321521	0.0118369	0.0282195	0.0131674
			Rate relative to 110˚C (krel)						0.554785	-0.255875	0.188962	0.177769	11.5548	1.06276	0.436748	0.462244	31.0442	1.49198	0.581249	0.546066				0	3.28266e-08	0.018864	1	15.9795
	Temperature			1/T	ln krel				0.615572	-0.210721	0.19059	0.18321	13.3514	1.12553	0.453874	0.47958	38.5497	1.58602	0.607038	0.579092					0.328266	0.943201	1	1.0653
	140	ºC	15.9795	0.00242043	2.77131				0.68302	-0.165566	0.19245	0.188909	15.4273	1.18829	0.471399	0.496984	47.8698	1.68006	0.632521	0.611734
	110	ºC	1	0.00260994	-1.5099e-14				0.757858	-0.120412	0.19463	0.194866	17.826	1.25105	0.489319	0.514427	59.4433	1.7741	0.657603	0.643825
	80	ºC	0.018864	0.00283166	-3.9705				0.840896	-0.0752575	0.197222	0.201078	20.5977	1.31382	0.507629	0.531882	73.8148	1.86814	0.682191	0.675197
	10	ºC	3.28266e-08	0.0035317	-17.232				0.933033	-0.030103	0.200315	0.207544	23.8003	1.37658	0.526325	0.549321	91.6609	1.96218	0.706192	0.705684
	Temperature Range (˚C)	ln A	Ea/R	Ea KJ	R2				1.03526	0.0150515	0.204001	0.214263	27.5008	1.43935	0.545402	0.566716	113.822	2.05622	0.729513	0.735116
	140-110	38.1655	-14623.1	-121.583					1.1487	0.060206	0.208369	0.221231	31.7767	1.50211	0.564855	0.584039	141.34	2.15027	0.752059	0.763328
	110-80	46.7394	-17908.2	-148.897					1.27456	0.10536	0.21351	0.228448	36.7175	1.56487	0.584679	0.601262	175.512	2.24431	0.773737	0.79015
	80-140	42.6758	-16436.8	-136.663	0.996736				1.41421	0.150515	0.219514	0.235911	42.4264	1.62764	0.60487	0.618358	217.945	2.33835	0.794454	0.815416
	140-10	47.3247	-18232	-151.589	0.998364				1.56917	0.195669	0.226472	0.24362	49.023	1.6904	0.625423	0.635299	270.637	2.43239	0.814117	0.838958
									1.7411	0.240824	0.234473	0.251572	56.6453	1.75316	0.646333	0.652058	336.069	2.52643	0.832631	0.860608
Polynomial	x3	x2	x	b					1.93187	0.285978	0.243609	0.259765	65.4526	1.81593	0.667595	0.668605	417.32	2.62047	0.849904	0.880199
10˚C	0.163519	0.159979	0.0839219	0.202701					2.14355	0.331133	0.253969	0.268198	75.6294	1.87869	0.689205	0.684914	518.214	2.71451	0.865841	0.897563
80˚C	-0.00319098	0.0615135	0.149709	0.211995					2.37841	0.376287	0.265644	0.276869	87.3885	1.94145	0.711158	0.700957	643.502	2.80855	0.88035	0.912533
110˚C	-0.0187335	0.0717869	0.186429	0.20552					2.63902	0.421442	0.278724	0.285776	100.976	2.00422	0.733449	0.716706	799.081	2.90259	0.893337	0.924941
140˚C	-0.0335832	0.138114	0.16477	0.104325					2.92817	0.466596	0.293299	0.294917	116.676	2.06698	0.756073	0.732133	992.274	2.99663	0.904708	0.93462
									3.24901	0.511751	0.30946	0.304291	134.817	2.12975	0.779027	0.74721	1232.17	3.09067	0.914371	0.941401
									3.605	0.556905	0.327297	0.313896	155.779	2.19251	0.802304	0.76191	1530.08	3.18471	0.922231	0.945118
Original									4	0.60206	0.346901	0.32373	180	2.25527	0.825901	0.776204	1900	3.27875	0.928194	0.945602
Time (h)	Asx 10˚C	Time (h)	Asx 80˚C	Time (h)	Asx 110˚C	Time (h)	Asx 140˚C					0.335315				0.801053				0.936898
4580235	0.153033	0.1	0.120837	0.001	0.10891	-1	0.112803				0.000221559				0.000623739				0.00179959
4580235	0.15407	0.1	0.125498	0.001	0.110818	-1	0.114614				0.000125283				0.000650017				0.00123784
4580235	0.146582	0.1	0.122671	0.001	0.110144	-1	0.112223				5.44766e-05				0.000660831				0.000781023
4580235	0.148651	24	0.182044	24	0.529726	1	0.42475				1.25347e-05				0.000654608				0.000432108
7933230	0.180201	24	0.17627	24	0.536882	1	0.429445				5.57442e-08				0.000630431				0.000189841
7933230	0.181834	24	0.183144	24	0.547889	1	0.428818				1.4874e-05				0.0005882				4.89178e-05
7933230	0.165736	96	0.247221	120	0.768707	1	0.422782				5.22617e-05				0.000528796				2.58922e-07
36510390	0.213864	96	0.245777	120	0.746793	1	0.418389				0.000105301				0.000454267				3.13989e-05
36510390	0.211512	96	0.246798	120	0.768425	2	0.550537				0.000165426				0.000368015				0.000126984
36510390	0.191058	480	0.393011	120	0.774368	2	0.542479				0.000223134				0.000274997				0.00026938
36510390	0.1936	480	0.403331	120	0.758334	2	0.54785				0.000268866				0.000181937				0.000439389
36510390	0.22266	480	0.389066	120	0.742501	4	0.674853				0.000294058				9.75508e-05				0.000617078
36510390	0.229279	720	0.448995	240	0.781731	4	0.676711				0.000292358				3.27771e-05				0.000782714
76264200	0.226538	720	0.449053	240	0.783707	4	0.694067				0.000261022				1.02087e-06				0.000917813
76264200	0.234219	720	0.465661	240	0.740973	6	0.737672				0.000202468				1.84085e-05				0.0010063
76264200	0.313697	960	0.514556	384	0.827799	6	0.732766				0.000126005				0.000104053				0.00103575
76264200	0.313281	960	0.491436	384	0.844145	6	0.733351				4.97351e-05				0.000280328				0.000998828
		960	0.485495	384	0.832967	8	0.78879				2.61919e-06				0.000573157				0.00089469
		1443	0.552924	480	0.85352	8	0.716776				2.67151e-05				0.00101231				0.000730645
		1443	0.543461	480	0.856675	8	0.77596				0.000179585				0.0016317				0.00052383
		1443	0.559311	480	0.840288	24	0.871774				0.000536873				0.00246972				0.000303037
		2160	0.599454	720	0.88727	24	0.880831
		2160	0.616049	720	0.887622	24	0.877306
		2160	0.607315	720	0.900577	24	0.886298
		3601	0.671112	840	0.896324	24	0.871465
		3601	0.665873	840	0.897355	48	0.907456
		3601	0.675151	840	0.91011	48	0.908968
		5737.5	0.740592	960	0.906429	48	0.8936
		5737.5	0.752656	960	0.898528	72	0.920907
		5737.5	0.723655	960	0.913596	72	0.922247
				1200	0.918495	72	0.91895
				1200	0.912321	96.75	0.920611
				1200	0.917073	96.75	0.914241
						96.75	0.928752
						240	0.947983
						240	0.956224
						240	0.948552
Scaled	3.28266e-08		0.018864		1		15.9795
time	10oC	Time (h)	80oC	Time (h)	110oC	Time (h)	140oC
-1	0.114183	-1	0.120837	-1	0.10891	-1	0.112803
-1	0.116977	-1	0.125498	-1	0.110818	-1	0.114614
-1	0.115013	-1	0.122671	-1	0.110144	-1	0.112223
-0.822887	0.153033	-0.344154	0.182044	1.38021	0.529726	1.20356	0.42475
-0.822887	0.15407	-0.344154	0.17627	1.38021	0.536882	1.20356	0.429445
-0.822887	0.146582	-0.344154	0.183144	1.38021	0.547889	1.20356	0.428818
-0.822887	0.148651	0.257906	0.247221	2.07918	0.768707	1.20356	0.422782
-0.584325	0.180201	0.257906	0.245777	2.07918	0.746793	1.20356	0.418389
-0.584325	0.181834	0.257906	0.246798	2.07918	0.768425	1.50459	0.550537
-0.584325	0.165736	0.956876	0.393011	2.07918	0.774368	1.50459	0.542479
0.0786419	0.213864	0.956876	0.403331	2.07918	0.758334	1.50459	0.54785
0.0786419	0.211512	0.956876	0.389066	2.07918	0.742501	1.80562	0.674853
0.0786419	0.191058	1.13297	0.448995	2.38021	0.781731	1.80562	0.676711
0.0786419	0.1936	1.13297	0.449053	2.38021	0.783707	1.80562	0.694067
0.0786419	0.22266	1.13297	0.465661	2.38021	0.740973	1.98171	0.737672
0.0786419	0.229279	1.25791	0.514556	2.58433	0.827799	1.98171	0.732766
0.398546	0.226538	1.25791	0.491436	2.58433	0.844145	1.98171	0.733351
0.398546	0.234219	1.25791	0.485495	2.58433	0.832967	2.10665	0.78879
0.398546	0.313697	1.4349	0.552924	2.68124	0.85352	2.10665	0.716776
0.398546	0.313281	1.4349	0.543461	2.68124	0.856675	2.10665	0.77596
		1.4349	0.559311	2.68124	0.840288	2.58377	0.871774
		1.61009	0.599454	2.85733	0.88727	2.58377	0.880831
		1.61009	0.616049	2.85733	0.887622	2.58377	0.877306
		1.61009	0.607315	2.85733	0.900577	2.58377	0.886298
		1.83206	0.671112	2.92428	0.896324	2.58377	0.871465
		1.83206	0.665873	2.92428	0.897355	2.8848	0.907456
		1.83206	0.675151	2.92428	0.91011	2.8848	0.908968
		2.03436	0.740592	2.98227	0.906429	2.8848	0.8936
		2.03436	0.752656	2.98227	0.898528	3.0609	0.920907
		2.03436	0.723655	2.98227	0.913596	3.0609	0.922247
				3.07918	0.918495	3.0609	0.91895
				3.07918	0.912321	3.18921	0.920611
				3.07918	0.917073	3.18921	0.914241
						3.18921	0.928752
						3.58377	0.947983
						3.58377	0.956224
						3.58377	0.948552

## Sheet: Glx
Glx												0.0709001				0.223961				0.23368
									SCALE	time	10˚C	80˚C model	SCALE	time	80˚C	110˚C model	SCALE	time	110˚C	140˚C model					Glx 10˚C	Glx 80˚C	Glx 110˚C	Glx 140˚C
Racemization Glx									0.5	-0.30103	0.0668961	0.0749041	15	1.17609	0.219406	0.228516	26	1.41497	0.269642	0.197718			Solver goals		0.00460492	0.000641485	0.0272055	0.0219591
									0.570527	-0.243724	0.0675694	0.0774173	16.8303	1.22609	0.227924	0.23665	31.8441	1.50303	0.286292	0.224413				0	5.37709e-08	0.018135	1	23.276
	Temperature		Rate relative to 110˚C (krel)	1/T	ln krel				0.651003	-0.186417	0.0684708	0.0801225	18.8839	1.27609	0.23673	0.245031	39.0018	1.59109	0.303782	0.251907					0.537709	0.90675	1	1.55174
	140	ºC	23.276	0.00242043	3.14742				0.74283	-0.129111	0.0696644	0.0830269	21.1881	1.32609	0.245828	0.253663	47.7684	1.67914	0.322135	0.280125
	110	ºC	1	0.00260994	-1.5099e-14				0.847609	-0.0718044	0.0712144	0.0861379	23.7734	1.37609	0.255225	0.262551	58.5055	1.7672	0.341374	0.308996
	80	ºC	0.018135	0.00283166	-4.00991				0.967168	-0.014498	0.0731847	0.0894627	26.6742	1.42609	0.264925	0.271699	71.656	1.85525	0.361523	0.338446
	10	ºC	5.37709e-08	0.0035317	-16.7385				1.10359	0.0428084	0.0756396	0.0930086	29.9289	1.47609	0.274932	0.281111	87.7624	1.94331	0.382604	0.368403
	Temperature Range (˚C)	ln A	Ea/R	Ea KJ	R2				1.25926	0.100115	0.0786432	0.0967829	33.5808	1.52609	0.285251	0.290791	107.489	2.03136	0.404642	0.398794
	140-110	43.3453	-16607.7	-138.084					1.43688	0.157421	0.0822595	0.100793	37.6783	1.57609	0.295888	0.300744	131.65	2.11942	0.427659	0.429546
	110-80	47.2033	-18086	-150.375					1.63956	0.214728	0.0865526	0.105046	42.2757	1.62609	0.306847	0.310974	161.241	2.20748	0.45168	0.460586
	80-140	45.3748	-17423.9	-144.87	0.99941				1.87083	0.272034	0.0915866	0.109549	47.4342	1.67609	0.318133	0.321485	197.484	2.29553	0.476726	0.491842
	140-10	46.8199	-17981.9	-149.51	0.999803				2.13472	0.32934	0.0974257	0.114309	53.222	1.72609	0.329751	0.332281	241.873	2.38359	0.502822	0.523241
									2.43583	0.386647	0.104134	0.119335	59.7161	1.77609	0.341705	0.343368	296.24	2.47164	0.52999	0.554709
Polynomial	x3	x2	x	b					2.77941	0.443953	0.111775	0.124632	67.0025	1.82609	0.354001	0.354748	362.827	2.5597	0.558255	0.586175
10˚C	0.0567686	0.0762398	0.0405992	0.0737575					3.17146	0.50126	0.120414	0.130209	75.1781	1.87609	0.366643	0.366427	444.381	2.64776	0.58764	0.617565
80˚C	0.0064468	0.0339429	0.060906	0.0903386					3.61881	0.558566	0.130114	0.136072	84.3512	1.92609	0.379637	0.378408	544.267	2.73581	0.618167	0.648807
110˚C	0.00569304	0.0284708	0.0696428	0.0979683					4.12926	0.615872	0.14094	0.142229	94.6436	1.97609	0.392986	0.390696	666.604	2.82387	0.64986	0.679827
140˚C	-0.0177706	0.131583	0.032724	-0.0616899					4.71171	0.673179	0.152956	0.148688	106.192	2.02609	0.406696	0.403295	816.439	2.91192	0.682742	0.710553
									5.37632	0.730485	0.166225	0.155455	119.149	2.07609	0.420772	0.41621	999.953	2.99998	0.716838	0.740912
									6.13468	0.787792	0.180812	0.162537	133.688	2.12609	0.435218	0.429444	1224.72	3.08804	0.752169	0.770832
Original									7	0.845098	0.196781	0.169943	150	2.17609	0.45004	0.443002	1500	3.17609	0.78876	0.800239
Time (h)	Glx 10˚C	Time (h)	Glx 80˚C	Time (h)	Glx 110˚C	Time (h)	Glx 140˚C					0.183362				0.446521				0.7945
4580235	0.0618385	0.1	0.0549382	0.001	0.0492252	-1	0.0550093				6.4128e-05				8.29887e-05				0.00517307
4580235	0.0625596	0.1	0.0564682	0.001	0.0521107	-1	0.0507277				9.69816e-05				7.61479e-05				0.00382901
4580235	0.0607142	0.1	0.0531715	0.001	0.0521974	-1	0.0550974				0.000135762				6.89151e-05				0.00269108
4580235	0.0640507	24	0.0750556	24	0.286684	1	0.201116				0.000178557				6.13866e-05				0.00176484
7933230	0.0693407	24	0.0755066	24	0.25241	1	0.195775				0.000222713				5.36711e-05				0.00104836
7933230	0.0684854	24	0.0807976	24	0.236513	1	0.199963				0.000264973				4.58902e-05				0.000532534
7933230	0.0703079	96	0.109319	120	0.44697	1	0.204573				0.000301681				3.81791e-05				0.000201676
36510390	0.0937171	96	0.117785	120	0.482221	1	0.191748				0.000329049				3.06868e-05				3.42001e-05
36510390	0.0867111	96	0.0994416	120	0.451912	2	0.286105				0.000343485				2.35768e-05				3.55948e-06
36510390	0.0821811	480	0.173094	120	0.415153	2	0.272596				0.000341995				1.70275e-05				7.93323e-05
36510390	0.0842968	480	0.160245	120	0.418479	2	0.289534				0.000322639				1.12328e-05				0.000228506
36510390	0.10494	480	0.185531	120	0.397043	4	0.370133				0.000285057				6.40259e-06				0.000416943
36510390	0.106228	720	0.183463	240	0.463992	4	0.304509				0.000231063				2.76307e-06				0.000611032
76264200	0.115547	720	0.230524	240	0.484996	4	0.35117				0.000165295				5.57592e-07				0.000779521
76264200	0.117506	720	0.192226	240	0.381599	6	0.412256				9.5935e-05				4.70082e-08				0.000895541
76264200	0.170073	960	0.210995	384	0.577987	6	0.403013				3.54947e-05				1.51025e-06				0.000938811
76264200	0.15971	960	0.233553	384	0.534972	6	0.444146				1.66201e-06				5.24485e-06				0.000898025
		960	0.239685	384	0.570589	8	0.459649				1.82145e-05				1.15676e-05				0.000773429
		1443	0.269638	480	0.638336	8	0.517941				0.000115997				2.08148e-05				0.000579581
		1443	0.267176	480	0.626918	8	0.490773				0.000333962				3.33434e-05				0.000348293
		1443	0.28461	480	0.639	24	0.678225				0.000720278				4.9531e-05				0.000131765
		2160	0.307532	720	0.666549	24	0.684361
		2160	0.310164	720	0.683029	24	0.558656
		2160	0.316243	720	0.642018	24	0.653262
		3601	0.3748	840	0.686538	24	0.669179
		3601	0.30651	840	0.689523	48	0.783438
		3601	0.372281	840	0.67196	48	0.749357
		5737.5	0.38528	960	0.734978	48	0.773011
		5737.5	0.391035	960	0.717847	72	0.80656
		5737.5	0.415947	960	0.698827	72	0.817933
				1200	0.748367	72	0.845874
				1200	0.717246	96.75	0.889309
				1200	0.755271	96.75	0.891156
						96.75	0.877101
						240	0.935632
						240	0.959071
						240	0.95631
Scaled
	5.37709e-08		0.018135		1		23.276
Time (h)	10oC	Time (h)	80oC	Time (h)	110oC	Time (h)	140oC
-1	0.0530576	-1	0.0549382	-1	0.0492252	-1	0.0550093
-1	0.0531022	-1	0.0564682	-1	0.0521107	-1	0.0507277
-1	0.0534887	-1	0.0531715	-1	0.0521974	-1	0.0550974
-0.608565	0.0618385	-0.361271	0.0750556	1.38021	0.286684	1.36691	0.201116
-0.608565	0.0625596	-0.361271	0.0755066	1.38021	0.25241	1.36691	0.195775
-0.608565	0.0607142	-0.361271	0.0807976	1.38021	0.236513	1.36691	0.199963
-0.608565	0.0640507	0.240789	0.109319	2.07918	0.44697	1.36691	0.204573
-0.370002	0.0693407	0.240789	0.117785	2.07918	0.482221	1.36691	0.191748
-0.370002	0.0684854	0.240789	0.0994416	2.07918	0.451912	1.66794	0.286105
-0.370002	0.0703079	0.939759	0.173094	2.07918	0.415153	1.66794	0.272596
0.292964	0.0937171	0.939759	0.160245	2.07918	0.418479	1.66794	0.289534
0.292964	0.0867111	0.939759	0.185531	2.07918	0.397043	1.96897	0.370133
0.292964	0.0821811	1.11585	0.183463	2.38021	0.463992	1.96897	0.304509
0.292964	0.0842968	1.11585	0.230524	2.38021	0.484996	1.96897	0.35117
0.292964	0.10494	1.11585	0.192226	2.38021	0.381599	2.14506	0.412256
0.292964	0.106228	1.24079	0.210995	2.58433	0.577987	2.14506	0.403013
0.612868	0.115547	1.24079	0.233553	2.58433	0.534972	2.14506	0.444146
0.612868	0.117506	1.24079	0.239685	2.58433	0.570589	2.27	0.459649
0.612868	0.170073	1.41778	0.269638	2.68124	0.638336	2.27	0.517941
0.612868	0.15971	1.41778	0.267176	2.68124	0.626918	2.27	0.490773
		1.41778	0.28461	2.68124	0.639	2.74712	0.678225
		1.59297	0.307532	2.85733	0.666549	2.74712	0.684361
		1.59297	0.310164	2.85733	0.683029	2.74712	0.558656
		1.59297	0.316243	2.85733	0.642018	2.74712	0.653262
		1.81494	0.3748	2.92428	0.686538	2.74712	0.669179
		1.81494	0.30651	2.92428	0.689523	3.04815	0.783438
		1.81494	0.372281	2.92428	0.67196	3.04815	0.749357
		2.01724	0.38528	2.98227	0.734978	3.04815	0.773011
		2.01724	0.391035	2.98227	0.717847	3.22424	0.80656
		2.01724	0.415947	2.98227	0.698827	3.22424	0.817933
				3.07918	0.748367	3.22424	0.845874
				3.07918	0.717246	3.35256	0.889309
				3.07918	0.755271	3.35256	0.891156
						3.35256	0.877101
						3.74712	0.935632
						3.74712	0.959071
						3.74712	0.95631

## Sheet: Ser
Ser												0.114427				0.151503				0.477006
									SCALE	time	10˚C	80˚C model	SCALE	time	80˚C	110˚C model	SCALE	time	110˚C	140˚C model					Ser 10˚C	Ser 80˚C	Ser 110˚C	Ser 140˚C
Racemization Ser									0.15	-0.823909	0.12932	0.0995337	1	0	0.212966	0.0900399	10	1	0.487079	0.466934			Solver goals		0.0461132	0.144376	0.193025	0.00253584
									0.180382	-0.743806	0.146327	0.10287	1.29647	0.112764	0.239216	0.123799	11.8538	1.07386	0.519558	0.503847				0	1.34289e-07	0.0186352	1	13.0014
	Temperature		Rate relative to 110˚C (krel)	1/T	ln krel				0.216919	-0.663703	0.161526	0.108137	1.68084	0.225527	0.267188	0.161798	14.0512	1.14771	0.551557	0.54012					1.34289	0.931759	1	0.866757
	140	ºC	13.0014	0.00242043	2.56505				0.260856	-0.5836	0.175114	0.115236	2.17917	0.338291	0.296606	0.203407	16.6559	1.22157	0.582897	0.575521
	110	ºC	1	0.00260994	-1.5099e-14				0.313692	-0.503497	0.18729	0.124067	2.82523	0.451055	0.327194	0.247997	19.7435	1.29542	0.613403	0.609818
	80	ºC	0.0186352	0.00283166	-3.9827				0.37723	-0.423394	0.198251	0.134531	3.66284	0.563818	0.358674	0.29494	23.4035	1.36928	0.642897	0.642778
	10	ºC	1.34289e-07	0.0035317	-15.8233				0.453638	-0.343291	0.208192	0.146529	4.74878	0.676582	0.39077	0.343605	27.7419	1.44314	0.671203	0.67417
	Temperature Range (˚C)	ln A	Ea/R	Ea KJ	R2				0.545522	-0.263188	0.217312	0.159962	6.15666	0.789345	0.423204	0.393365	32.8846	1.51699	0.698143	0.703761
	140-110	35.3251	-13534.8	-112.535					0.656017	-0.183085	0.225808	0.17473	7.98195	0.902109	0.4557	0.443589	38.9806	1.59085	0.723542	0.731319
	110-80	46.8831	-17963.2	-149.355					0.788893	-0.102982	0.233876	0.190735	10.3484	1.01487	0.487981	0.493649	46.2067	1.6647	0.747223	0.756613
	80-140	41.4051	-15979.7	-132.863	0.993743				0.948683	-0.0228787	0.241714	0.207876	13.4164	1.12764	0.51977	0.542917	54.7723	1.73856	0.769008	0.779409
	140-10	43.3889	-16745.8	-139.232	0.999029				1.14084	0.0572243	0.249519	0.226055	17.394	1.2404	0.550789	0.590762	64.9257	1.81242	0.788721	0.799477
									1.37192	0.137327	0.257488	0.245172	22.5509	1.35316	0.580763	0.636556	76.9614	1.88627	0.806185	0.816584
Polynomial	x3	x2	x	b					1.6498	0.21743	0.265818	0.265128	29.2366	1.46593	0.609413	0.67967	91.2281	1.96013	0.821224	0.830497
10˚C	0.0639196	0.00180988	0.0972152	0.243938					1.98396	0.297533	0.274707	0.285824	37.9045	1.57869	0.636464	0.719475	108.14	2.03398	0.833661	0.840986
80˚C	-0.0321869	0.0786446	0.224322	0.212966					2.38581	0.377636	0.28435	0.30716	49.1422	1.69145	0.661638	0.755341	128.186	2.10784	0.843319	0.847817
110˚C	-0.0731171	0.191429	0.278727	0.0900399					2.86906	0.457739	0.294947	0.329038	63.7115	1.80422	0.684659	0.78664	151.949	2.1817	0.850021	0.850758
140˚C	-0.0960164	0.250644	0.289849	0.0224574					3.45018	0.537842	0.306693	0.351358	82.6003	1.91698	0.705249	0.812743	180.116	2.25555	0.85359	0.849578
									4.14902	0.617945	0.319786	0.374021	107.089	2.02975	0.723132	0.83302	213.506	2.32941	0.853851	0.844045
									4.9894	0.698048	0.334422	0.396927	138.838	2.14251	0.73803	0.846844	253.084	2.40327	0.850626	0.833926
Original									6	0.778151	0.3508	0.419977	180	2.25527	0.749667	0.853583	300	2.47712	0.843738	0.818989
Time (h)	Ser 10˚C	Time (h)	Ser 80˚C	Time (h)	Ser 110˚C	Time (h)	Ser 140˚C					0.385389				0.801625				0.831363
4580235	0.220495	0.1	0.0894443	0.001	0.0624495	-1	0.0836706				0.000887253				0.0151109				0.000405817
4580235	0.216769	0.1	0.103497	0.001	0.08014	-1	0.0835732				0.00188849				0.0133209				0.000246848
4580235	0.210975	0.1	0.0984418	0.001	0.0837549	-1	0.0814368				0.00285036				0.011107				0.000130798
4580235	0.221684	24	0.144077	24	0.673034	1	0.491781				0.00358548				0.00868609				5.44081e-05
7933230	0.25303	24	0.151489	24	0.654148	1	0.468687				0.00399725				0.00627214				1.28534e-05
7933230	0.252224	24	0.169263	24	0.642829	1	0.489878				0.0040602				0.00406212				1.41606e-08
7933230	0.262702	96	0.271193	120	0.842732	1	0.525406				0.00380233				0.00222455				8.80281e-06
36510390	0.31357	96	0.285083	120	0.824362	1	0.504979				0.00328904				0.000890422				3.15545e-05
36510390	0.330225	96	0.234957	120	0.853654	2	0.661898				0.00260891				0.000146687				6.04788e-05
36510390	0.293815	480	0.466627	120	0.857122	2	0.676526				0.00186118				3.21292e-05				8.81725e-05
36510390	0.306383	480	0.446222	120	0.80137	2	0.684978				0.00114502				0.000535786				0.000108193
36510390	0.372417	480	0.471755	120	0.848705	4	0.797484				0.000550576				0.00159782				0.000115696
36510390	0.367476	720	0.507868	240	0.697255	4	0.626829				0.00015169				0.0031129				0.000108129
76264200	0.371497	720	0.559417	240	0.832594	4	0.795586				4.76392e-07				0.00493599				8.59911e-05
76264200	0.375005	720	0.501353	384	0.834814	6	0.82663				0.000123595				0.00689073				5.36517e-05
76264200	0.456136	960	0.551924	384	0.855208	6	0.835109				0.000520298				0.0087802				2.02315e-05
76264200	0.442918	960	0.542214	384	0.834976	6	0.862174				0.00116223				0.0104002				5.43806e-07
		960	0.562255	480	0.831644	8	0.906491				0.00199499				0.011555				1.60975e-05
		1443	0.623189	480	0.918476	8	0.909211				0.00294146				0.0120756				9.61614e-05
		1443	0.626926	480	0.817191	8	0.911327				0.00390683				0.0118404				0.00027889
		1443	0.638087	720	0.763557	24	0.900499				0.00478551				0.0107985				0.000612511
		2160	0.629051	720	0.72928	24	0.867899
		2160	0.631457	720	0.695104	24	0.714046
		2160	0.681177	840	0.698909	24	0.88281
		3601	0.704277	840	0.746967	24	0.883005
		3601	0.555711	840	0.69837	48	0.799603
		3601	0.681452	960	0.739978	48	0.609542
		5737.5	0.75218	960	0.639237	48	0.667541
		5737.5	0.762314	960	0.832635	72	0.443083
		5737.5	0.710357	1200	0.666369	72	0.497743
				1200	0.355808	72	0.612769
				1200	0.704451	96.75	0.386221
						96.75	0.354265
						96.75	0.359307
						240	0
						240	0.14353
						240	0.0819326
Scaled
	1.34289e-07		0.0186352		1		13.0014
Time (h)	10oC	Time (h)	80oC	Time (h)	110oC	Time (h)	140oC
-1	0.0785215	-1	0.0894443	-1	0.0624495	-1	0.0836706
-1	0.0890699	-1	0.103497	-1	0.08014	-1	0.0835732
-1	0.0878778	-1	0.0984418	-1	0.0837549	-1	0.0814368
-0.211073	0.220495	-0.349455	0.144077	1.38021	0.673034	1.11399	0.491781
-0.211073	0.216769	-0.349455	0.151489	1.38021	0.654148	1.11399	0.468687
-0.211073	0.210975	-0.349455	0.169263	1.38021	0.642829	1.11399	0.489878
-0.211073	0.221684	0.252605	0.271193	2.07918	0.842732	1.11399	0.525406
0.0274896	0.25303	0.252605	0.285083	2.07918	0.824362	1.11399	0.504979
0.0274896	0.252224	0.252605	0.234957	2.07918	0.853654	1.41502	0.661898
0.0274896	0.262702	0.951575	0.466627	2.07918	0.857122	1.41502	0.676526
0.690456	0.31357	0.951575	0.446222	2.07918	0.80137	1.41502	0.684978
0.690456	0.330225	0.951575	0.471755	2.07918	0.848705	1.71605	0.797484
0.690456	0.293815	1.12767	0.507868	2.38021	0.697255	1.71605	0.626829
0.690456	0.306383	1.12767	0.559417	2.38021	0.832594	1.71605	0.795586
0.690456	0.372417	1.12767	0.501353	2.58433	0.834814	1.89214	0.82663
0.690456	0.367476	1.25261	0.551924	2.58433	0.855208	1.89214	0.835109
1.01036	0.371497	1.25261	0.542214	2.58433	0.834976	1.89214	0.862174
1.01036	0.375005	1.25261	0.562255	2.68124	0.831644	2.01708	0.906491
1.01036	0.456136	1.4296	0.623189	2.68124	0.918476	2.01708	0.909211
1.01036	0.442918	1.4296	0.626926	2.68124	0.817191	2.01708	0.911327
		1.4296	0.638087	2.85733	0.763557	2.4942	0.900499
		1.60479	0.629051	2.85733	0.72928	2.4942	0.867899
		1.60479	0.631457	2.85733	0.695104	2.4942	0.714046
		1.60479	0.681177	2.92428	0.698909	2.4942	0.88281
		1.82676	0.704277	2.92428	0.746967	2.4942	0.883005
		1.82676	0.555711	2.92428	0.69837	2.79523	0.799603
		1.82676	0.681452	2.98227	0.739978	2.79523	0.609542
		2.02906	0.75218	2.98227	0.639237	2.79523	0.667541
		2.02906	0.762314	2.98227	0.832635	2.97132	0.443083
		2.02906	0.710357	3.07918	0.666369	2.97132	0.497743
				3.07918	0.355808	2.97132	0.612769
				3.07918	0.704451	3.09964	0.386221
						3.09964	0.354265
						3.09964	0.359307
						3.4942	0
						3.4942	0.14353
						3.4942	0.0819326

## Sheet: Ala
Ala												0.0796526				0.239436				0.239773
									SCALE	Time (h)	10˚C	80˚C model	SCALE	Time (h)	80˚C	110˚C model	SCALE	Time (h)	110˚C	140˚C model					Ala 10˚C	Ala 80˚C	Ala 110˚C	Ala 140˚C
Racemization Ala									0.8	-0.09691	0.0726841	0.0866211	17	1.23045	0.248922	0.22995	20	1.30103	0.256405	0.22314			Solver goals		0.00226392	0.003876	0.0111273	0.0049874
									0.929269	-0.0318585	0.0750572	0.0890601	19.1289	1.28169	0.262223	0.249098	24.051	1.38113	0.287095	0.259074				0	1.61692e-07	0.0290333	1	16.3415
	Temperature		Rate relative to 110˚C (krel)	1/T	ln krel				1.07943	0.033193	0.0778717	0.0918173	21.5244	1.33293	0.276233	0.268547	28.9225	1.46124	0.3184	0.295553					1.61692	1.45166	1	1.08944
	140	ºC	16.3415	0.00242043	2.79371				1.25385	0.0982445	0.0811745	0.0949335	24.2199	1.38417	0.290971	0.288272	34.7808	1.54134	0.350223	0.332434
	110	ºC	1	0.00260994	-1.5099e-14				1.45645	0.163296	0.0850125	0.0984494	27.253	1.43541	0.306458	0.308247	41.8256	1.62144	0.382467	0.369572
	80	ºC	0.0290333	0.00283166	-3.53931				1.69179	0.228347	0.0894327	0.102406	30.6658	1.48665	0.322713	0.328447	50.2973	1.70154	0.415034	0.40682
	10	ºC	1.61692e-07	0.0035317	-15.6376				1.96516	0.293399	0.0944819	0.106844	34.5061	1.5379	0.339756	0.348846	60.485	1.78165	0.447828	0.444035
	Temperature Range (˚C)	ln A	Ea/R	Ea KJ	R2				2.28271	0.35845	0.100207	0.111804	38.8273	1.58914	0.357607	0.369419	72.7363	1.86175	0.48075	0.481071
	140-110	38.474	-14741.3	-122.566					2.65156	0.423502	0.106655	0.117327	43.6896	1.64038	0.376286	0.39014	87.469	1.94185	0.513704	0.517783
	110-80	41.6636	-15963.4	-132.727					3.08002	0.488553	0.113873	0.123453	49.1609	1.69162	0.395813	0.410985	105.186	2.02196	0.546592	0.554026
	80-140	40.1519	-15416	-128.176	0.999485				3.57771	0.553605	0.121907	0.130224	55.3173	1.74286	0.416208	0.431927	126.491	2.10206	0.579317	0.589656
	140-10	43.5165	-16715.3	-138.978	0.999126				4.15582	0.618656	0.130806	0.137681	62.2446	1.7941	0.437491	0.45294	152.112	2.18216	0.611783	0.624527
									4.82734	0.683708	0.140614	0.145863	70.0395	1.84534	0.459682	0.474001	182.922	2.26227	0.64389	0.658493
Polynomial	x3	x2	x	b					5.60737	0.748759	0.15138	0.154813	78.8105	1.89658	0.482801	0.495082	219.973	2.34237	0.675543	0.691411
10˚C	0.0284046	0.0548669	0.0431625	0.0763775					6.51345	0.813811	0.163151	0.16457	88.6799	1.94783	0.506867	0.516159	264.528	2.42247	0.706645	0.723135
80˚C	0.024695	0.0399566	0.0423056	0.0903681					7.56593	0.878862	0.175973	0.175175	99.7853	1.99907	0.531901	0.537206	318.108	2.50257	0.737097	0.753521
110˚C	-0.0315373	0.178608	0.0742879	-0.0731195					8.78848	0.943914	0.189893	0.18667	112.281	2.05031	0.557922	0.558198	382.541	2.58268	0.766802	0.782422
140˚C	-0.047025	0.237415	0.0656009	-0.160517					10.2086	1.00897	0.204958	0.199094	126.342	2.10155	0.584951	0.579109	460.025	2.66278	0.795664	0.809694
									11.8582	1.07402	0.221215	0.21249	142.164	2.15279	0.613007	0.599914	553.202	2.74288	0.823585	0.835192
									13.7743	1.13907	0.238711	0.226897	159.967	2.20403	0.642111	0.620588	665.253	2.82299	0.850468	0.858771
Original									16	1.20412	0.257493	0.242356	180	2.25527	0.672282	0.641104	800	2.90309	0.876215	0.880287
Time (h)	Ala 10˚C	Time (h)	Ala 80˚C	Time (h)	Ala 110˚C	Time (h)	Ala 140˚C					0.249925				0.656693				0.878251
4580235	0.0673773	0.1	0.0581164	0.001	0.0720288	-1	0.0542194				0.000194239				0.000359933				0.00110652
4580235	0.0808706	0.1	0.0565186	0.001	0.0599319	-1	0.0598548				0.00019608				0.000172271				0.000785184
4580235	0.0627998	0.1	0.0653951	0.001	0.0553943	-1	0.0559325				0.000194479				5.90721e-05				0.000521975
4580235	0.0706337	24	0.0932743	24	0.327309	1	0.210735				0.000189309				7.2856e-06				0.000316449
7933230	0.0987475	24	0.0976196	24	0.285728	1	0.20956				0.00018055				3.2018e-06				0.000166297
7933230	0.064433	24	0.100553	24	0.26854	1	0.210279				0.000168306				3.28833e-05				6.74754e-05
7933230	0.0840237	96	0.101167	120	0.570221	1	0.213418				0.000152817				8.26378e-05				1.43865e-05
36510390	0.122076	96	0.125961	120	0.622465	1	0.19543				0.000134485				0.000139532				1.0291e-07
36510390	0.14737	96	0.108065	120	0.573985	2	0.316189				0.000113885				0.000191948				1.66393e-05
36510390	0.151095	480	0.216344	120	0.538349	2	0.296189				9.17857e-05				0.000230178				5.52687e-05
36510390	0.158274	480	0.180173	120	0.563934	2	0.324888				6.9174e-05				0.000247063				0.000106885
36510390	0.182401	480	0.243136	120	0.528964	4	0.441196				4.72706e-05				0.000238671				0.000162411
36510390	0.169595	720	0.246332	240	0.678828	4	0.387736				2.75538e-05				0.000205018				0.000213251
76264200	0.191284	720	0.32877	240	0.671869	4	0.414166				1.17813e-05				0.00015083				0.000251793
76264200	0.197665	720	0.262175	240	0.614961	6	0.498522				2.01328e-06				8.63423e-05				0.000271949
76264200	0.28228	960	0.277594	384	0.792025	6	0.494264				6.35903e-07				2.81472e-05				0.000269748
76264200	0.23186	960	0.311553	384	0.777452	6	0.539048				1.0386e-05				7.61166e-08				0.000243972
		960	0.322977	384	0.78761	8	0.58016				3.43764e-05				3.4127e-05				0.00019684
		1443	0.366671	480	0.830387	8	0.646687				7.61214e-05				0.000171431				0.000134729
		1443	0.362005	480	0.816653	8	0.610628				0.000139564				0.000463263				6.89538e-05
		1443	0.388268	480	0.833534	24	0.826406				0.000229104				0.000972088				1.65797e-05
		2160	0.442255	720	0.874632	24	0.830118
		2160	0.427146	720	0.873203	24	0.717103
		2160	0.456033	720	0.848387	24	0.814622
		3601	0.596249	840	0.885739	24	0.801851
		3601	0.548093	840	0.881496	48	0.904321
		3601	0.568923	960	0.889769	48	0.900125
		5737.5	0.603302	960	0.900645	48	0.898996
		5737.5	0.647057	960	0.946822	72	0.910048
		5737.5	0.639241	1200	0.914307	72	0.918931
				1200	0.892679	72	0.936967
				1200	0.907246	96.75	0.935471
						96.75	0.936405
						96.75	0.920307
						240	0.949253
						240	0.949529
						240	0.950166
Scaled
	1.61692e-07		0.0290333		1		16.3415
Time (h)	10oC	Time (h)	80oC	Time (h)	110oC	Time (h)	140oC
-1	0.0614549	-1	0.0581164	-1	0.0720288	-1	0.0542194
-1	0.0587684	-1	0.0565186	-1	0.0599319	-1	0.0598548
-1	0.0589073	-1	0.0653951	-1	0.0553943	-1	0.0559325
-0.130425	0.0706337	-0.156892	0.0932743	1.38021	0.327309	1.21329	0.210735
-0.130425	0.0808706	-0.156892	0.0976196	1.38021	0.285728	1.21329	0.20956
-0.130425	0.0627998	-0.156892	0.100553	1.38021	0.26854	1.21329	0.210279
-0.130425	0.0706337	0.445168	0.101167	2.07918	0.570221	1.21329	0.213418
0.108138	0.0987475	0.445168	0.125961	2.07918	0.622465	1.21329	0.19543
0.108138	0.064433	0.445168	0.108065	2.07918	0.573985	1.51432	0.316189
0.108138	0.0840237	1.14414	0.216344	2.07918	0.538349	1.51432	0.296189
0.771104	0.122076	1.14414	0.180173	2.07918	0.563934	1.51432	0.324888
0.771104	0.14737	1.14414	0.243136	2.07918	0.528964	1.81535	0.441196
0.771104	0.151095	1.32023	0.246332	2.38021	0.678828	1.81535	0.387736
0.771104	0.158274	1.32023	0.32877	2.38021	0.671869	1.81535	0.414166
0.771104	0.182401	1.32023	0.262175	2.38021	0.614961	1.99144	0.498522
0.771104	0.169595	1.44517	0.277594	2.58433	0.792025	1.99144	0.494264
1.09101	0.191284	1.44517	0.311553	2.58433	0.777452	1.99144	0.539048
1.09101	0.197665	1.44517	0.322977	2.58433	0.78761	2.11638	0.58016
1.09101	0.28228	1.62216	0.366671	2.68124	0.830387	2.11638	0.646687
1.09101	0.23186	1.62216	0.362005	2.68124	0.816653	2.11638	0.610628
		1.62216	0.388268	2.68124	0.833534	2.5935	0.826406
		1.79735	0.442255	2.85733	0.874632	2.5935	0.830118
		1.79735	0.427146	2.85733	0.873203	2.5935	0.717103
		1.79735	0.456033	2.85733	0.848387	2.5935	0.814622
		2.01932	0.596249	2.92428	0.885739	2.5935	0.801851
		2.01932	0.548093	2.92428	0.881496	2.89453	0.904321
		2.01932	0.568923	2.98227	0.889769	2.89453	0.900125
		2.22162	0.603302	2.98227	0.900645	2.89453	0.898996
		2.22162	0.647057	2.98227	0.946822	3.07063	0.910048
		2.22162	0.639241	3.07918	0.914307	3.07063	0.918931
				3.07918	0.892679	3.07063	0.936967
				3.07918	0.907246	3.19894	0.935471
						3.19894	0.936405
						3.19894	0.920307
						3.5935	0.949253
						3.5935	0.949529
						3.5935	0.950166

[truncated: 4 more sheets: Val, Phe, Leu, Ile]
