# Supplementary material for: Intra-crystalline protein diagenesis (IcPD) in Patella vulgata. Part II: Breakdown and temperature sensitivity
Source: Quat Geochronol. 2013 Apr;16:158–72. doi: 10.1016/j.quageo.2012.08.001 (PMC3743298; doi:10.1016/j.quageo.2012.08.001)
Supplement: Supplementary file 2 [file mmc2.xls]

## Sheet: Template & instructions
												Limit of fitting (min)				Limit of fitting (min)				Limit of fitting (min)
										SCALE	time	10˚C	80˚C model	SCALE	time	80˚C	110˚C model	SCALE	time	110˚C	140˚C model
																							Solver goals		Minimised sum of least squares	Minimised sum of least squares	Solved value	Minimised sum of least squares
																									Scaling factor 10-110˚C	Scaling factor 80-110˚C	Scaling factor 110-110˚C	Scaling factor 140-110˚C
	Temperature		Rate relative to 110˚C (krel)	1/T	ln krel
	Temperature Range (˚C)	ln A	Ea/R	Ea KJ	R2
Polynomial	x3	x2	x	b
10˚C
80˚C
110˚C
140˚C
												Limit of fitting (max)				Limit of fitting (max)				Limit of fitting (max)
Time (h)	Raw D/L	Time (h)	Raw D/L	Time (h)	Raw D/L	Time (h)	Raw D/L				Least square differences				Least square differences				Least square differences
	Scaling factor 10-110˚C		Scaling factor 80-110˚C		Scaling factor = 1 (110-110˚C)		Scaling factor 140-110˚C
Logarithm of "scaled" time	Raw D/L	Logarithm of "scaled" time	Raw D/L	Logarithm of "scaled" time	Raw D/L	Logarithm of "scaled" time	Raw D/L
Arbitrary value (-1) for initial time point	value for unheated sample	Arbitrary value (-1) for initial time point	value for unheated sample	Arbitrary value (-1) for initial time point	value for unheated sample	Arbitrary value (-1) for initial time point	value for unheated sample
Arbitrary value (-1) for initial time point	value for unheated sample	Arbitrary value (-1) for initial time point	value for unheated sample	Arbitrary value (-1) for initial time point	value for unheated sample	Arbitrary value (-1) for initial time point	value for unheated sample
Arbitrary value (-1) for initial time point	value for unheated sample	Arbitrary value (-1) for initial time point	value for unheated sample	Arbitrary value (-1) for initial time point	value for unheated sample	Arbitrary value (-1) for initial time point	value for unheated sample

## Sheet: Report sheet
Hydrolysis
	Ea KJ	Ea KJ	10-80˚C				80-110˚C				140-110˚C
	140-80˚C	140-10˚C	Relative rate	Range (low)	Range (high)	Sum least squares	Relative rate	Range (low)	Range (high)	Sum least squares	Relative rate	Range (low)	Range (high)	Sum least squares
Asx	-114.621	-133.254	2.78757e-07	0.0150406	0.145354	0.000748572	0.0427026	0.0966706	0.457561	0.0105808	12.3101	0.116731	0.448733	0.00932773
Glx	-119.466	-122.633	1.11623e-06	0.0213051	0.132976	0.0031558	0.0374836	0.0474093	0.161026	0.000828799	13.7307	0.0549075	0.198073	0.000280067
Ser	-87.1359	-119.688	1.52034e-06	0.0216564	0.155988	0.00913294	0.155299	0.0890539	0.170712	0.016206	11.8464	0.0851085	0.0189216	0.00875435
Gly	-128.453						0.0405611	0.122703	0.47226	0.0120338	23.5734	0.141245	0.69317	0.112243
Ala	-110.75	-125.958	8.82071e-07	0.0713492	0.225526	6.22596e-05	0.0730046	0.107012	0.82867	0.135024	17.7858	0.077712	0.853787	0.0100514
Val	-118.041	-124.867	9.18444e-07	0.000219102	0.0960546	0.00133575	0.0452281	0.0247131	0.390672	0.0105171	15.5647	0.0361737	0.632559	0.000583131
Phe	-118.999						0.0371213	0.0563134	0.30738	0.00407571	13.2715	0.0199178	0.504679	0.00222735
Leu	-117.908						0.0382929	0.0736538	0.443743	0.0327686	12.9729	0.0787773	0.619786	0.00378441
Ile	-121.407						0.0383611	0.0259439	0.306694	0.00924192	15.5301	0.0240396	0.496546	0.0073916
*Values obtained by truncating the data series at the same %FAA value
	Ea KJ	Ea KJ	10-80˚C				80-110˚C				140-110˚C
	140-80˚C	140-10˚C	Relative rate	Range (low)	Range (high)	Sum least squares	Relative rate	Range (low)	Range (high)	Sum least squares	Relative rate	Range (low)	Range (high)	Sum least squares
Asx	-115.102	-132.848	2.93023e-07	0.117214	0.143383	6.60599e-05	0.0417217	0.120744	0.450636	0.00825179	12.3101	0.116731	0.448733	0.00932773
Glx	-120.464	-122.569	1.08624e-06	0.0576297	0.137542	0.00312071	0.0339921	0.0586945	0.131677	0.00013647	13.0316	0.0563562	0.12792	0.000106469
Ser	-98.4916	-124.291	9.71188e-07	0.105735	0.136523	4.82282e-05	0.109825	0.0979977	0.132826	9.86446e-05	14.6561	0.0971988	0.126599	0.00847086
Gly	-122.914						0.0397164	0.152067	0.474521	0.00626577	17.3927	0.153113	0.471408	0.00029835
Ala	-110.719	-125.982	8.78595e-07	0.10571	0.22592	5.37267e-06	0.0730129	0.107005	0.828642	0.135024	17.7607	0.107191	0.834559	0.00874837
Val	-118.513	-125.629	8.46856e-07	0.0374944	0.0992213	0.000781303	0.0451368	0.0355601	0.390946	0.0110216	15.9092	0.0350336	0.385444	0.000149561
Phe	-120.124						0.0371213	0.0563134	0.30738	0.00407571	14.0537	0.05505	0.309254	0.000393098
Leu	-118.341						0.0379838	0.0772203	0.438907	0.0314173	13.1488	0.0779031	0.443184	0.00319191
Ile	-119.065						0.0383611	0.0259439	0.306694	0.00924192	13.785	0.0330644	0.311152	0.000241899

## Sheet: 140
140
140˚C	Asx % free	Glx % free	Ser % free	Gly % free / mg	Ala % free	Val % free	Phe % free	Leu % free	Ile % free
-1	0.00429243	0.00242252	0.00399117	0.0154654	0.00344562	0.00537684	0.0232639	0.00368823	0.0137657
-1	0.00389582	0.00248842	0.00390648	0.0150665	0.00299417	0.00458194	0.0205363	0.0127317	0.0152125
-1	0.0221867	0.0101718	0.0103913	0.0373413	0.00624358	0.00785901	0.0240794	0.0199995	0.013495
1	0.0751388	0.0287877	0.057734	0.10088	0.0664401	0.0201203	0.0804151	0.0253877	0.0242053
1	0.0739359	0.0227643	0.044652	0.0930529	0.0526765	0.0166714	0.0468333	0.0103958	0.0230618
1	0.0776827	0.0267986	0.0501727	0.100728	0.054139	0.0196261	0.0485497	0.0135839	0.0240829
1	0.0824227	0.0275375	0.0437923	0.0985238	0.0547957	0.0195797	0.0485905	0.0150846	0.0246634
1	0.074077	0.0267976	0.0429638	0.0871359	0.0500108	0.0190384	0.046448	0.0138801	0.0227987
2	0.124228	0.0467421	0.0831634	0.162639	0.101621	0.0293808	0.0581722	0.0304064	0.0297768
2	0.125331	0.0460765	0.0778416	0.157687	0.0985998	0.0280593	0.0609137	0.0481386	0.0395221
2	0.135451	0.053051	0.0790951	0.154861	0.106854	0.0306049	0.0557702	0.0450613	0.0354667
4	0.210704	0.0929563	0.155543	0.29781	0.236497	0.077514	0.104229	0.111743	0.0558465
4	0.19537	0.0815108	0.32399	0.43864	0.296486	0.096302	0.132688	0.116128	0.0670543
4	0.205498	0.0814283	0.0955457	0.216129	0.200375	0.0608997	0.0970317	0.0894319	0.0598724
6	0.275834	0.114863	0.21392	0.416273	0.351399	0.124544	0.146743	0.169757	0.102923
6	0.267819	0.113073	0.150514	0.340364	0.311714	0.10688	0.14155	0.160652	0.107397
6	0.271392	0.110266	0.205749	0.392727	0.347385	0.124117	0.150162	0.164936	0.108761
8	0.299888	0.130278	0.11621	0.371698	0.372294	0.15422	0.172048	0.205873	0.13912
8	0.327255	0.143454	0.171954	0.452207	0.431686	0.162853	0.202115	0.234347	0.155722
8	0.306105	0.125396	0.131271	0.356816	0.381208	0.144621	0.181081	0.209519	0.147097
24	0.393184	0.165317	0.0920514	0.530555	0.654476	0.341873	0.310751	0.386925	0.312312
24	0.458778	0.189831	0.134265	0.766909	0.824412	0.431357	0.378609	0.463845	0.357766
24	0.434661	0.171413	0.103885	0.602776	0.718689	0.39352	0.345768	0.41576	0.336736
24	0.453613	0.187831	0.0974806	0.633531	0.745848	0.391653	0.357793	0.432995	0.349252
24	0.459572	0.201709	0.0478519	0.448528	0.586681	0.296534	0.29673	0.38581	0.310906
48	0.446167	0.193578	0.0375145	0.597315	0.811672	0.475765	0.396577	0.502637	0.440492
48	0.518343	0.221285	0.0355719	0.610936	0.886304	0.487849	0.383201	0.524815	0.455247
48	0.497381	0.195612	0.0498679	0.823393	0.997529	0.601711	0.474781	0.580639	0.509833
72	0.457681	0.199136	0.0296767	1.02179	1.1649	0.723559	0.529648	0.656589	0.601865
72	0.410895	0.176872	0.0252848	0.700469	0.876816	0.561147	0.427917	0.514328	0.503067
72	0.442495	0.187599	0.0235933	0.62994	0.882114	0.540129	0.409942	0.517108	0.482573
96.75	0.432094	0.199944	0.0128534	0.692892	0.943886	0.564688	0.426031	0.535943	0.494021
96.75	0.419982	0.200737	0.0166672	0.706229	0.932964	0.56619	0.411135	0.543245	0.506793
96.75	0.453046	0.210262	0.0174958	0.837079	1.07699	0.669417	0.512605	0.631546	0.580213
240	0.366374	0.173068	0.00909036	0.936969	1.13169	0.70885	0.506675	0.617351	0.616008
240	0.363767	0.171834	0.00507984	0.673002	0.927316	0.590183	0.415733	0.544231	0.556888
240	0.393249	0.194991	0.00528603	0.968876	1.169	0.742445	0.514799	0.634576	0.651056

## Sheet: 110
110
110˚C	Asx % free	Glx % free	Ser % free	Gly % free	Ala % free	Val % free	Phe % free	Leu % free	Ile % free
0.001	0.00340799	0.00217398	0.00621568	0.012518	0.0423459	0.00683139	0.0342337	0.00450219	0.0153842
0.001	0.0191223	0.00864634	0.00954362	0.033776	0.0342588	0.00635668	0.0355203	0.00759085	0.0151899
0.001	0.00398196	0.00195539	0.00401574	0.0122726	0.022677	0.00621022	0.0307626	0	0.0137149
24	0.126793	0.0526824	0.093537	0.14389	0.0986373	0.0379518	0.0694032	0.0905169	0.0511454
24	0.130175	0.0535264	0.0860147	0.144647	0.101318	0.0339522	0.063866	0.0936187	0.0428865
24	0.133857	0.0503842	0.0851292	0.138855	0.099116	0.0379166	0.0677572	0.0930632	0.0426085
120	0.340554	0.137352	0.12665	0.309871	0.364172	0.160559	0.200573	0.229637	0.156504
120	0.376934	0.159018	0.183656	0.40724	0.4349	0.199633	0.226459	0.269701	0.181476
120	0.336771	0.145055	0.175366	0.373134	0.40534	0.16959	0.213036	0.255201	0.172634
120	0.312416	0.12868	0.126449	0.353343	0.349839	0.142087	0.181959	0.207247	0.150661
120	0.312506	0.138251	0.121584	0.354854	0.353452	0.145066	0.191604	0.221734	0.160656
120	0.321271	0.143791	0.218869	0.505909	0.422986	0.192549	0.215657	0.241746	0.178599
240	0.441151	0.153011	0.171229	0.337302	0.622465	0.324806	0.309755	0.369821	0.269789
240	0.436572	0.159253	0.108006	0.219422	0.515138	0.269248	0.273924	0.330723	0.244804
240	0.424018	0.151122	0.166083	0.568791	0.59471	0.326572	0.313641	0.365302	0.278511
384	0.494252	0.172518	0.10946	0.595047	0.677795	0.396864	0.367669	0.43524	0.362194
384	0.466408	0.16058	0.0875421	0.485253	0.58524	0.347094	0.322284	0.393829	0.320232
384	0.520023	0.168883	0.1493	0.783599	0.795632	0.465322	0.4136	0.48938	0.390851
480	0.453109	0.184225	0.0515094	0.452546	0.580006	0.321898	0.303368	0.38936	0.337356
480	0.519248	0.196406	0.114749	0.862058	0.855577	0.496008	0.43962	0.534543	0.449451
480	0.468376	0.190526	0.0792101	0.604835	0.686555	0.3955	0.361081	0.479093	0.402238
720	0.436558	0.176802	0.0488549	0.648586	0.738224	0.453036	0.397795	0.464999	0.192329
720	0.479096	0.186648	0.0491573	0.613471	0.752261	0.471194	0.425611	0.499269	0.452403
720	0.510647	0.198785	0.0555141	0.745681	0.850634	0.504009	0.436437	0.510386	0.455405
840	0.479379	0.192379	0.0306358	0.436502	0.696147	0.438377	0.381139	0.482943	0.457211
840	0.528778	0.210368	0.0532446	0.730981	0.978348	0.619777	0.516501	0.641515	0.579337
840	0.462991	0.187209	0.0409988	0.544724	0.796214	0.516454	0.425353	0.525118	0.475777
960	0.48132	0.200813	0.0300116	0.488382	0.772326	0.481554	0.407858	0.517679	0.483787
960	0.461472	0.195643	0.0325853	0.565228	0.826264	0.529253	0.429217	0.566142	0.510744
960	0.497314	0.196972	0.0276232	0.508517	0.78803	0.499231	0.0725728	0.548185	0.519114
1200	0.483942	0.213498	0.0285546	0.852603	1.05516	0.635693	0.53122	0.618799	0.267972
1200	0.423115	0.188145	0.0172153	0.447065	0.685253	0.448944	0.357921	0.454209	0.219636
1200	0.470709	0.200442	0.0223772	0.577193	0.812607	0.505191	0.431156	0.526156	0.517525

## Sheet: 80
80
80˚C	Asx % free	Glx % free	Ser % free	Gly % free	Ala % free	Val % free	Phe % free	Leu % free	Ile % free
0.1	0.00428485	0.00267335	0.00848043	0.0249888	0.026785	0.0106383	0.0459684	0	0.017874
0.1	0.00406246	0.00144552	0.00575792	0.0395317	0.0190274	0.0102686	0.0467808	0	0.0184072
0.1	0.00403098	0.00175457	0.00548574	0.0358013	0.0122673	0.0104635	0.0456706	0	0.0160917
24	0.0128898	0.00271798	0.0132382	0.044919	0.0137062	0.0116446	0.0484505	0	0.0225777
24	0.0157741	0.00306796	0.00845546	0.0469051	0.0117818	0.0105284	0.0463141	0	0.0184896
24	0.0122491	0.00279521	0.00972319	0.0469172	0.0105667	0.0140871	0.050689	0	0.0178778
96	0.0312444	0.00651389	0.0268758	0.064426	0.0201651	0.0135744	0.0533056	0.00487312	0.0183227
96	0.0333854	0.00774803	0.0257908	0.0697743	0.0203969	0.0149189	0.0513198	0.00455909	0.0208643
96	0.0319513	0.00610577	0.0198835	0.0639421	0.0189095	0.0142347	0.0330982	0.00419823	0.0187872
480	0.109492	0.0333034	0.0735156	0.124055	0.0912999	0.0201051	0.0551566	0.022455	0.0275594
480	0.106504	0.0334715	0.127649	0.150188	0.0996896	0.0331028	0.0794788	0.0343245	0.0361626
480	0.108659	0.0372178	0.157002	0.166213	0.111114	0.0366146	0.079379	0.0360502	0.0324883
720	0.15107	0.0519259	0.233098	0.224939	0.172553	0.0516361	0.097596	0.0587318	0.0442496
720	0.152775	0.0595867	0.19141	0.211558	0.172125	0.0486595	0.094812	0.0613432	0.0349086
720	0.153614	0.057934	0.273977	0.252608	0.186478	0.056653	0.0990212	0.0638745	0.0403611
960	0.179652	0.0705325	0.187769	0.246171	0.222096	0.0615789	0.114352	0.0834804	0.0564767
960	0.18138	0.0699559	0.13667	0.206848	0.193645	0.0543825	0.103624	0.0697883	0.0453666
960	0.181339	0.0688248	0.132175	0.200239	0.188624	0.0534579	0.106772	0.0723945	0.049073
1443	0.256098	0.0951644	0.199784	0.291872	0.294499	0.0852493	0.120457	0.120277	0.0686543
1443	0.25637	0.100767	0.237209	0.329609	0.311298	0.0934831	0.130395	0.128725	0.0733894
1443	0.248746	0.0961762	0.174258	0.271171	0.279617	0.0815606	0.119563	0.117506	0.0656432
2160	0.290706	0.113439	0.17671	0.148462	0.382073	0.115983	0.156533	0.162301	0.103314
2160	0.309767	0.113177	0.198976	0.330418	0.397011	0.121652	0.150027	0.167867	0.0973095
2160	0.303389	0.109158	0.161392	0.290476	0.359037	0.10828	0.141623	0.151635	0.0886529
3601	0.418466	0.151364	0.341989	0.474827	0.734975	0.262209	0.255412	0.314419	0.254887
3601	0.377056	0.146171	0.245477	0.292587	0.543946	0.188122	0.216625	0.259703	0.208582
3601	0.367261	0.132612	0.214277	0.365	0.537843	0.228531	0.218774	0.251336	0.214869
5737.5	0.453028	0.164505	0.19898	0.437846	0.660345	0.308096	0.272931	0.33062	0.302479
5737.5	0.478771	0.170391	0.189873	0.438063	0.651604	0.309842	0.274474	0.340416	0.313539
5737.5	0.481527	0.161171	0.388058	0.78285	0.905189	0.400704	0.331597	0.42392	0.35499

## Sheet: 10C
10
10˚C	Asx % free	Glx % free	Ser % free	Gly % free	Ala % free	Val % free
4580235	0.016682	0.0227084	0.0488181		0.053665	0
4580235	0.0226671	0.029284	0.056839		0.0549224	0
4580235	0.0154376	0.0171532	0.0455012		0.0362323	0.00318492
4580235	0.0173796	0.0194681	0.0477075		0.0356692	0
7933230	0.0166264	0.0168056	0.0493767		0.0265915	0
7933230	0.016147	0.0154789	0.0444972		0.0269813	0
7933230	0.0295554	0.0356276	0.0742134		0.0535257	0.00552062
36510390	0.0442322	0.0342597	0.0807334		0.0639352	0.024308
36510390	0.044581	0.0381019	0.0798419		0.0651718	0.0367086
36510390	0.0394519	0.0275462	0.0951464		0.0586967	0.0318464
36510390	0.0394584	0.0263098	0.0956438		0.0598573	0.030978
36510390	0.110985	0.133033	0.17388		0.171343	0.0656975
36510390	0.105091	0.123377	0.163698		0.160179	0.0733566
76264200	0.0898558	0.0881117	0.150678		0.159639	0.0751687
76264200	0.0850194	0.0847312	0.138687		0.144442	0.0630517
76264200	0.162286	0.16298	0.184664		0.246546	0.0973617
76264200	0.174229	0.172679	0.208336		0.266194	0.114929

## Sheet: Asx
Asx												0.0150406				0.0966706				0.116731
									SCALE	time	10˚C	80˚C model	SCALE	time	80˚C	110˚C model	SCALE	time	110˚C	140˚C model					Asx % free	Asx % free	Asx % free	Asx % free
Hydrolysis Asx									1	0	0.0204831	0.00959805	19	1.27875	0.112565	0.080776	22	1.34242	0.10382	0.129642			Solver goals		0.000748572	0.0105808	0.020657	0.00932773
									1.17692	0.0707487	0.0195035	0.010526	21.6129	1.33471	0.123213	0.101024	27.171	1.43411	0.137109	0.158003				0	2.78757e-07	0.0427026	1	12.3101
	Temperature		Rate relative to 110˚C (krel)	1/T	ln krel				1.38515	0.141497	0.0187658	0.0117744	24.5851	1.39067	0.134558	0.121336	33.5575	1.52579	0.170294	0.186245					2.78757	2.13513	1	0.820676
	140	ºC	12.3101	0.00242043	2.51042				1.63022	0.212246	0.0183613	0.0133877	27.9661	1.44663	0.146623	0.141654	41.4451	1.61747	0.203121	0.214159
	110	ºC	1	0.00260994	-1.5099e-14				1.91865	0.282995	0.0183814	0.0154104	31.812	1.50259	0.159428	0.161921	51.1866	1.70916	0.235338	0.241537
	80	ºC	0.0427026	0.00283166	-3.1535				2.2581	0.353743	0.0189174	0.0178869	36.1868	1.55855	0.172997	0.182078	63.2179	1.80084	0.266688	0.268171
	10	ºC	2.78757e-07	0.0035317	-15.0929				2.65761	0.424492	0.0200607	0.0208616	41.1632	1.61451	0.187351	0.202069	78.077	1.89252	0.29692	0.293854
	Temperature Range (˚C)	ln A	Ea/R	Ea KJ	R2				3.12781	0.495241	0.0219027	0.024379	46.824	1.67047	0.202512	0.221834	96.4288	1.98421	0.325778	0.318378
	140-110	34.5727	-13246.5	-110.138					3.6812	0.565989	0.0245347	0.0284835	53.2633	1.72643	0.218502	0.241318	119.094	2.07589	0.353008	0.341534
	110-80	37.1219	-14223.3	-118.259					4.33249	0.636738	0.0280482	0.0332196	60.5881	1.78239	0.235343	0.260461	147.087	2.16757	0.378357	0.363115
	80-140	35.9137	-13785.8	-114.621	0.999589				5.09902	0.707487	0.0325344	0.0386316	68.9202	1.83835	0.253058	0.279206	181.659	2.25926	0.401571	0.382913
	140-10	41.7171	-16026.7	-133.254	0.99731				6.00116	0.778235	0.0380848	0.0447641	78.3982	1.89431	0.271667	0.297495	224.357	2.35094	0.422396	0.400719
									7.06292	0.848984	0.0447906	0.0516614	89.1796	1.95027	0.291194	0.315271	277.092	2.44262	0.440577	0.416327
	x3	x2	x	b					8.31252	0.919733	0.0527434	0.0593681	101.444	2.00622	0.311659	0.332475	342.221	2.53431	0.45586	0.429528
10˚C	0.0430015	0.0150313	-0.0151244	0.0204831					9.78321	0.990481	0.0620344	0.0679284	115.394	2.06218	0.333086	0.349051	422.66	2.62599	0.467993	0.440114
80˚C	0.0209149	0.0275744	0.0110604	0.00959805					11.5141	1.06123	0.072755	0.077387	131.263	2.11814	0.355496	0.36494	522.004	2.71767	0.47672	0.447878
110˚C	-0.0549267	0.230156	0.0417417	-0.234101					13.5512	1.13198	0.0849966	0.0877882	149.315	2.1741	0.378911	0.380084	644.7	2.80936	0.481788	0.452611
140˚C	-0.0449604	0.186299	0.0521261	-0.167296					15.9488	1.20273	0.0988506	0.0991765	169.849	2.23006	0.403352	0.394426	796.234	2.90104	0.482942	0.454105
									18.7705	1.27348	0.114408	0.111596	193.206	2.28602	0.428843	0.407909	983.387	2.99272	0.47993	0.452154
									22.0915	1.34422	0.131761	0.125092	219.776	2.34198	0.455405	0.420473	1214.53	3.08441	0.472496	0.446548
Original									26	1.41497	0.151	0.139708	250	2.39794	0.48306	0.432062	1500	3.17609	0.460387	0.43708
Time (h)	Asx % free	Time (h)	Asx % free	Time (h)	Asx % free	Time (h)	Asx % free					0.145354				0.457561				0.448733
410000	0	2.54	0.00428485	0.1	0.00340799	0.0084	0.00429243				0.000118485				0.00101056				0.00066676
410000	0	2.54	0.00406246	0.1	0.0191223	0.0084	0.00389582				8.05966e-05				0.000492369				0.000436587
4580235	0.016682	2.54	0.00403098	0.1	0.00398196	0.0084	0.0221867				4.888e-05				0.00017484				0.00025444
4580235	0.0226671	24	0.0128898	24	0.126793	1	0.0751388				2.47365e-05				2.46901e-05				0.000121823
4580235	0.0154376	24	0.0157741	24	0.130175	1	0.0739359				8.82656e-06				6.21115e-06				3.84302e-05
4580235	0.0173796	24	0.0122491	24	0.133857	1	0.0776827				1.06188e-06				8.24638e-05				2.19899e-06
7933230	0.0166264	96	0.0312444	120	0.340554	1	0.0824227				6.41488e-07				0.000216607				9.39739e-06
7933230	0.016147	96	0.0333854	120	0.376934	1	0.074077				6.1322e-06				0.000373351				5.47593e-05
7933230	0.0295554	96	0.0319513	120	0.336771	2	0.124228				1.5593e-05				0.000520544				0.00013166
36510390	0.0442322	480	0.109492	120	0.312416	2	0.125331				2.67434e-05				0.000630874				0.000232335
36510390	0.044581	480	0.106504	120	0.312506	2	0.135451				3.71761e-05				0.000683712				0.000348141
36510390	0.0394519	480	0.108659	120	0.321271	4	0.210704				4.46133e-05				0.000667072				0.000469858
36510390	0.0394584	720	0.15107	240	0.441151	4	0.19537				4.72075e-05				0.000579702				0.000588037
36510390	0.110985	720	0.152775	240	0.436572	4	0.205498				4.3886e-05				0.000433305				0.000693387
36510390	0.105091	720	0.153614	240	0.424018	6	0.275834				3.47395e-05				0.000254878				0.000777208
76264200	0.0898558	960	0.179652	384	0.494252	6	0.267819				2.14551e-05				8.91894e-05				0.000831861
76264200	0.0850194	960	0.18138	384	0.466408	6	0.271392				7.79279e-06				1.37735e-06				0.000851285
76264200	0.162286	960	0.181339	384	0.520023	8	0.299888				1.06182e-07				7.96748e-05				0.000831559
76264200	0.174229	1443	0.256098	480	0.453109	8	0.327255				7.90769e-06				0.000438264				0.000771496
		1443	0.25637	480	0.519248	8	0.306105				4.44772e-05				0.00122026				0.000673293
		1443	0.248746	480	0.468376	24	0.393184				0.000127515				0.00260081				0.00054321
		2160	0.290706	720	0.436558	24	0.458778
		2160	0.309767	720	0.479096	24	0.434661
		2160	0.303389	720	0.510647	24	0.453613
		3601	0.418466	840	0.479379	24	0.459572
		3601	0.377056	840	0.528778	48	0.446167
		3601	0.367261	840	0.462991	48	0.518343
		5737.5	0.453028	960	0.48132	48	0.497381
		5737.5	0.478771	960	0.461472	72	0.457681
		5737.5	0.481527	960	0.497314	72	0.410895
				1200	0.483942	72	0.442495
				1200	0.423115	96.75	0.432094
				1200	0.470709	96.75	0.419982
						96.75	0.453046
						240	0.366374
						240	0.363767
						240	0.393249
Scaled
	2.78757e-07		0.0427026		1		12.3101
Time (h)	10oC	Time (h)	80oC	Time (h)	110oC	Time (h)	140oC
-1	0.00399509	-1	0.00428485	-1	0.00340799	-1	0.00429243
-1	0.00902687	-1	0.00406246	-1	0.0191223	-1	0.00389582
-1	0.0100665	-1	0.00403098	-1	0.00398196	-1	0.0221867
0.106114	0.016682	0.0106657	0.0128898	1.38021	0.126793	1.09026	0.0751388
0.106114	0.0226671	0.0106657	0.0157741	1.38021	0.130175	1.09026	0.0739359
0.106114	0.0154376	0.0106657	0.0122491	1.38021	0.133857	1.09026	0.0776827
0.106114	0.0173796	0.612726	0.0312444	2.07918	0.340554	1.09026	0.0824227
0.344676	0.0166264	0.612726	0.0333854	2.07918	0.376934	1.09026	0.074077
0.344676	0.016147	0.612726	0.0319513	2.07918	0.336771	1.39129	0.124228
0.344676	0.0295554	1.3117	0.109492	2.07918	0.312416	1.39129	0.125331
1.00764	0.0442322	1.3117	0.106504	2.07918	0.312506	1.39129	0.135451
1.00764	0.044581	1.3117	0.108659	2.07918	0.321271	1.69232	0.210704
1.00764	0.0394519	1.48779	0.15107	2.38021	0.441151	1.69232	0.19537
1.00764	0.0394584	1.48779	0.152775	2.38021	0.436572	1.69232	0.205498
1.00764	0.110985	1.48779	0.153614	2.38021	0.424018	1.86841	0.275834
1.00764	0.105091	1.61273	0.179652	2.58433	0.494252	1.86841	0.267819
1.32755	0.0898558	1.61273	0.18138	2.58433	0.466408	1.86841	0.271392
1.32755	0.0850194	1.61273	0.181339	2.58433	0.520023	1.99335	0.299888
1.32755	0.162286	1.78972	0.256098	2.68124	0.453109	1.99335	0.327255
1.32755	0.174229	1.78972	0.25637	2.68124	0.519248	1.99335	0.306105
		1.78972	0.248746	2.68124	0.468376	2.47047	0.393184
		1.96491	0.290706	2.85733	0.436558	2.47047	0.458778
		1.96491	0.309767	2.85733	0.479096	2.47047	0.434661
		1.96491	0.303389	2.85733	0.510647	2.47047	0.453613
		2.18688	0.418466	2.92428	0.479379	2.47047	0.459572
		2.18688	0.377056	2.92428	0.528778	2.7715	0.446167
		2.18688	0.367261	2.92428	0.462991	2.7715	0.518343
		2.38918	0.453028	2.98227	0.48132	2.7715	0.497381
		2.38918	0.478771	2.98227	0.461472	2.9476	0.457681
		2.38918	0.481527	2.98227	0.497314	2.9476	0.410895
				3.07918	0.483942	2.9476	0.442495
				3.07918	0.423115	3.07591	0.432094
				3.07918	0.470709	3.07591	0.419982
						3.07591	0.453046
						3.47047	0.366374
						3.47047	0.363767
						3.47047	0.393249

## Sheet: Glx
Glx												0.0213051				0.0474093				0.0549075
									SCALE	time	10˚C	80˚C model	SCALE	time	80˚C	110˚C model	SCALE	time	110˚C	140˚C model					Glx % free	Glx % free	Glx % free	Glx % free
Hydrolysis Glx									8	0.90309	0.020153	0.0224571	20	1.30103	0.0476347	0.0471839	25	1.39794	0.0582691	0.0515459			Solver goals		0.0031558	0.000828799	0.00426467	0.000280067
									9.07686	0.957935	0.0202859	0.0253072	22.4404	1.35103	0.0515805	0.0528873	30.0637	1.47804	0.0675029	0.0618984				0	1.11623e-06	0.0374836	1	13.7307
	Temperature		Rate relative to 110˚C (krel)	1/T	ln krel				10.2987	1.01278	0.0208434	0.0283467	25.1785	1.40103	0.0557135	0.0586245	36.1531	1.55815	0.0767545	0.0722568					11.1623	1.87418	1	0.915381
	140	ºC	13.7307	0.00242043	2.61964				11.6849	1.06763	0.0218616	0.0315807	28.2508	1.45103	0.0600374	0.0643849	43.4759	1.63825	0.0859805	0.0825681
	110	ºC	1	0.00260994	-1.5099e-14				13.2578	1.12247	0.0233768	0.0350142	31.6979	1.50103	0.0645561	0.0701579	52.282	1.71835	0.0951374	0.0927793
	80	ºC	0.0374836	0.00283166	-3.28385				15.0424	1.17732	0.0254254	0.0386521	35.5656	1.55103	0.0692734	0.075933	62.8717	1.79846	0.104182	0.102837
	10	ºC	1.11623e-06	0.0035317	-13.7056				17.0672	1.23216	0.0280435	0.0424995	39.9052	1.60103	0.0741929	0.0816997	75.6063	1.87856	0.113071	0.11269
	Temperature Range (˚C)	ln A	Ea/R	Ea KJ	R2				19.3646	1.28701	0.0312674	0.0465613	44.7744	1.65103	0.0793185	0.0874473	90.9203	1.95866	0.12176	0.122283
	140-110	36.0767	-13822.8	-114.929					21.9712	1.34185	0.0351334	0.0508425	50.2377	1.70103	0.084654	0.0931653	109.336	2.03876	0.130206	0.131564
	110-80	38.6564	-14811.2	-123.147					24.9287	1.3967	0.0396778	0.055348	56.3677	1.75103	0.0902031	0.0988432	131.482	2.11887	0.138367	0.14048
	80-140	37.4338	-14368.5	-119.466	0.999612				28.2843	1.45154	0.0449368	0.060083	63.2456	1.80103	0.0959696	0.10447	158.114	2.19897	0.146198	0.148978
	140-10	38.42	-14749.3	-122.633	0.999865				32.0915	1.50639	0.0509466	0.0650523	70.9627	1.85103	0.101957	0.110036	190.14	2.27907	0.153656	0.157006
									36.4113	1.56124	0.0577436	0.070261	79.6214	1.90103	0.10817	0.11553	228.653	2.35918	0.160697	0.164509
	x3	x2	x	b					41.3125	1.61608	0.0653639	0.075714	89.3367	1.95103	0.114611	0.120942	274.966	2.43928	0.167279	0.171435
10˚C	0.0366336	-0.0347149	-0.0281564	0.0469114					46.8735	1.67093	0.073844	0.0814163	100.237	2.00103	0.121285	0.126261	330.66	2.51938	0.173357	0.177732
80˚C	0.00503746	0.0170204	0.00720076	-0.00163744					53.183	1.72577	0.0832199	0.087373	112.468	2.05103	0.128196	0.131476	397.635	2.59949	0.178889	0.183346
110˚C	-0.0140805	0.0638234	0.0190892	-0.0546758					60.3418	1.78062	0.093528	0.0935889	126.191	2.10103	0.135346	0.136577	478.176	2.67959	0.183831	0.188224
140˚C	-0.0171795	0.0766349	0.0154392	-0.0728671					68.4642	1.83546	0.104805	0.100069	141.589	2.15103	0.14274	0.141553	575.031	2.75969	0.188139	0.192313
									77.68	1.89031	0.117086	0.106819	158.866	2.20103	0.150382	0.146395	691.503	2.83979	0.19177	0.19556
									88.1362	1.94515	0.130408	0.113842	178.25	2.25103	0.158275	0.15109	831.567	2.9199	0.194681	0.197913
Original									100	2	0.144808	0.121145	200	2.30103	0.166424	0.155629	1000	3	0.196828	0.199318
Time (h)	Glx % free	Time (h)	Glx % free	Time (h)	Glx % free	Time (h)	Glx % free					0.132976				0.161026				0.198073
		0.1	0.00267335	0.001	0.00217398	-1	0.00242252				5.30899e-06				2.03215e-07				4.52023e-05
		0.1	0.00144552	0.001	0.00864634	-1	0.00248842				2.52129e-05				1.70776e-06				3.14107e-05
		0.1	0.00175457	0.001	0.00195539	-1	0.0101718				5.63001e-05				8.47391e-06				2.02294e-05
4580235	0.0194681	24	0.00271798	24	0.0526824	1	0.0287877				9.44616e-05				1.89001e-05				1.16444e-05
4580235	0.029284	24	0.00306796	24	0.0535264	1	0.0227643				0.000135428				3.13797e-05				5.56068e-06
4580235	0.0171532	24	0.00279521	24	0.0503842	1	0.0267986				0.000174947				4.43509e-05				1.8075e-06
4580235	0.0194681	96	0.00651389	120	0.137352	1	0.0275375				0.000208976				5.63516e-05				1.45098e-07
7933230	0.0168056	96	0.00774803	120	0.159018	1	0.0267976				0.000233901				6.60771e-05				2.73407e-07
7933230	0.0154789	96	0.00610577	120	0.145055	2	0.0467421				0.000246773				7.24429e-05				1.84256e-06
7933230	0.0356276	480	0.0333034	120	0.12868	2	0.0460765				0.000245556				7.46514e-05				4.46522e-06
36510390	0.0342597	480	0.0334715	120	0.138251	2	0.053051				0.000229408				7.22627e-05				7.73072e-06
36510390	0.0381019	480	0.0372178	120	0.143791	4	0.0929563				0.000198971				6.52689e-05				1.1221e-05
36510390	0.0275462	720	0.0519259	240	0.153011	4	0.0815108				0.000156686				5.41738e-05				1.45287e-05
36510390	0.0263098	720	0.0595867	240	0.159253	4	0.0814283				0.000107124				4.00754e-05				1.72761e-05
36510390	0.133033	720	0.057934	240	0.151122	6	0.114863				5.73409e-05				2.47532e-05				1.91376e-05
36510390	0.123377	960	0.0705325	384	0.172518	6	0.113073				1.72482e-05				1.07596e-05				1.98619e-05
76264200	0.0881117	960	0.0699559	384	0.16058	6	0.110266				3.71136e-09				1.51522e-06				1.92982e-05
76264200	0.0847312	960	0.0688248	384	0.168883	8	0.130278				2.24241e-05				1.40847e-06				1.74221e-05
76264200	0.16298	1443	0.0951644	480	0.184225	8	0.143454				0.000105415				1.5899e-05				1.43652e-05
76264200	0.172679	1443	0.100767	480	0.196406	8	0.125396				0.000274421				5.16257e-05				1.04452e-05
		1443	0.0961762	480	0.190526	24	0.165317				0.000559895				0.000116518				6.19871e-06
		2160	0.113439	720	0.176802	24	0.189831
		2160	0.113177	720	0.186648	24	0.171413
		2160	0.109158	720	0.198785	24	0.187831
		3601	0.151364	840	0.192379	24	0.201709
		3601	0.146171	840	0.210368	48	0.193578
		3601	0.132612	840	0.187209	48	0.221285
		5737.5	0.164505	960	0.200813	48	0.195612
		5737.5	0.170391	960	0.195643	72	0.199136
		5737.5	0.161171	960	0.196972	72	0.176872
				1200	0.213498	72	0.187599
				1200	0.188145	96.75	0.199944
				1200	0.200442	96.75	0.200737
						96.75	0.210262
						240	0.173068
						240	0.171834
						240	0.194991
						0	0
						0	0
						0	0
						0	0
						0	0
						0	0
Scaled
	1.11623e-06		0.0374836		1		13.7307
Time (h)	10oC	Time (h)	80oC	Time (h)	110oC	Time (h)	140oC
-1	0.00242328	-1	0.00267335	-1	0.00217398	-1	0.00242252
-1	0.00419343	-1	0.00144552	-1	0.00864634	-1	0.00248842
-1	0.00462724	-1	0.00175457	-1	0.00195539	-1	0.0101718
0.708642	0.0194681	-0.0459476	0.00271798	1.38021	0.0526824	1.13769	0.0287877
0.708642	0.029284	-0.0459476	0.00306796	1.38021	0.0535264	1.13769	0.0227643
0.708642	0.0171532	-0.0459476	0.00279521	1.38021	0.0503842	1.13769	0.0267986
0.708642	0.0194681	0.556112	0.00651389	2.07918	0.137352	1.13769	0.0275375
0.947204	0.0168056	0.556112	0.00774803	2.07918	0.159018	1.13769	0.0267976
0.947204	0.0154789	0.556112	0.00610577	2.07918	0.145055	1.43872	0.0467421
0.947204	0.0356276	1.25508	0.0333034	2.07918	0.12868	1.43872	0.0460765
1.61017	0.0342597	1.25508	0.0334715	2.07918	0.138251	1.43872	0.053051
1.61017	0.0381019	1.25508	0.0372178	2.07918	0.143791	1.73975	0.0929563
1.61017	0.0275462	1.43117	0.0519259	2.38021	0.153011	1.73975	0.0815108
1.61017	0.0263098	1.43117	0.0595867	2.38021	0.159253	1.73975	0.0814283
1.61017	0.133033	1.43117	0.057934	2.38021	0.151122	1.91584	0.114863
1.61017	0.123377	1.55611	0.0705325	2.58433	0.172518	1.91584	0.113073
1.93007	0.0881117	1.55611	0.0699559	2.58433	0.16058	1.91584	0.110266
1.93007	0.0847312	1.55611	0.0688248	2.58433	0.168883	2.04078	0.130278
1.93007	0.16298	1.73311	0.0951644	2.68124	0.184225	2.04078	0.143454
1.93007	0.172679	1.73311	0.100767	2.68124	0.196406	2.04078	0.125396
		1.73311	0.0961762	2.68124	0.190526	2.5179	0.165317
		1.90829	0.113439	2.85733	0.176802	2.5179	0.189831
		1.90829	0.113177	2.85733	0.186648	2.5179	0.171413
		1.90829	0.109158	2.85733	0.198785	2.5179	0.187831
		2.13026	0.151364	2.92428	0.192379	2.5179	0.201709
		2.13026	0.146171	2.92428	0.210368	2.81893	0.193578
		2.13026	0.132612	2.92428	0.187209	2.81893	0.221285
		2.33256	0.164505	2.98227	0.200813	2.81893	0.195612
		2.33256	0.170391	2.98227	0.195643	2.99503	0.199136
		2.33256	0.161171	2.98227	0.196972	2.99503	0.176872
				3.07918	0.213498	2.99503	0.187599
				3.07918	0.188145	3.12334	0.199944
				3.07918	0.200442	3.12334	0.200737
						3.12334	0.210262
						3.5179	0.173068
						3.5179	0.171834
						3.5179	0.194991

## Sheet: Ser
Ser												0.0216564				0.0890539				0.0851085
									SCALE	time	10˚C	80˚C model	SCALE	time	80˚C	110˚C model	SCALE	time	110˚C	140˚C model					Ser % free	Ser % free	Ser % free	Ser % free
Hydrolysis Ser									4	0.60206	0.0461165	-0.00280384	25	1.39794	0.0787956	0.0993122	16	1.20412	0.0740937	0.0961233			Solver goals		0.00913294	0.016206	0.0340933	0.00875435
									4.69848	0.671957	0.0466516	0.0028772	28.0505	1.44794	0.0848417	0.105283	19.8551	1.29787	0.0866544	0.101447				0	1.52034e-06	0.155299	1	11.8464
	Temperature		Rate relative to 110˚C (krel)	1/T	ln krel				5.51892	0.741854	0.0474528	0.00890642	31.4731	1.49794	0.090953	0.110984	24.6392	1.39163	0.0985403	0.106304					15.2034	7.76497	1	0.789757
	140	ºC	11.8464	0.00242043	2.47202				6.48263	0.811751	0.0485643	0.015264	35.3134	1.54794	0.0971224	0.116389	30.5759	1.48538	0.109579	0.110627
	110	ºC	1	0.00260994	-1.5099e-14				7.61462	0.881648	0.0500302	0.0219299	39.6223	1.59794	0.103343	0.121471	37.943	1.57913	0.119599	0.114347
	80	ºC	0.155299	0.00283166	-1.8624				8.94427	0.951545	0.0518945	0.0288844	44.457	1.64794	0.109606	0.126204	47.0853	1.67289	0.128427	0.117399
	10	ºC	1.52034e-06	0.0035317	-13.3966				10.5061	1.02144	0.0542014	0.0361077	49.8816	1.69794	0.115906	0.130562	58.4303	1.76664	0.135891	0.119714
	Temperature Range (˚C)	ln A	Ea/R	Ea KJ	R2				12.3407	1.09134	0.0569949	0.0435797	55.968	1.74794	0.122235	0.13452	72.5089	1.86039	0.14182	0.121225
	140-110	34.0438	-13043.9	-108.453					14.4956	1.16124	0.0603191	0.0512808	62.7972	1.79794	0.128585	0.13805	89.9797	1.95414	0.14604	0.121865
	110-80	21.9236	-8400.01	-69.8416					17.0268	1.23113	0.0642182	0.0591909	70.4596	1.84794	0.13495	0.141127	111.66	2.0479	0.14838	0.121567
	80-140	27.668	-10480	-87.1359	0.984158				20	1.30103	0.0687362	0.0672902	79.0569	1.89794	0.141322	0.143725	138.564	2.14165	0.148668	0.120262
	140-10	37.8069	-14395.2	-119.688	0.989031				23.4924	1.37093	0.0739172	0.0755589	88.7033	1.94794	0.147693	0.145817	171.951	2.2354	0.14673	0.117885
									27.5946	1.44082	0.0798052	0.083977	99.5268	1.99794	0.154058	0.147378	213.381	2.32916	0.142396	0.114367
	x3	x2	x	b					32.4131	1.51072	0.0864445	0.0925248	111.671	2.04794	0.160407	0.148381	264.795	2.42291	0.135493	0.10964
10˚C	0.0215185	-0.0161359	0.0019904	0.0460711					38.0731	1.58062	0.093879	0.101182	125.297	2.09794	0.166735	0.1488	328.596	2.51666	0.125848	0.103639
80˚C	-0.00969737	0.0551815	0.022792	-0.0344117					44.7214	1.65051	0.102153	0.10993	140.585	2.14794	0.173033	0.148609	407.771	2.61042	0.11329	0.0962948
110˚C	-0.0348304	0.097228	0.0543173	-0.0714733					52.5306	1.72041	0.11131	0.118747	157.739	2.19794	0.179295	0.147782	506.022	2.70417	0.0976454	0.0875407
140˚C	-0.0136222	0.0264706	0.0545436	0.015849					61.7034	1.79031	0.121395	0.127615	176.986	2.24794	0.185513	0.146293	627.946	2.79792	0.0787432	0.0773093
									72.478	1.86021	0.132452	0.136513	198.582	2.29794	0.191679	0.144116	779.247	2.89168	0.0564107	0.0655331
									85.134	1.9301	0.144524	0.145421	222.813	2.34794	0.197788	0.141224	967.004	2.98543	0.0304757	0.0521448
Original									100	2	0.157656	0.154319	250	2.39794	0.203831	0.137592	1200	3.07918	0.000766107	0.0370771
Time (h)	Ser % free	Time (h)	Ser % free	Time (h)	Ser % free	Time (h)	Ser % free					0.155988				0.170712				0.0189216
4580235	0.0488181	0.1	0.00848043	0.001	0.00621568	-1	0.00399117				0.0023932				0.000420931				0.000485307
4580235	0.056839	0.1	0.00575792	0.001	0.00954362	-1	0.00390648				0.0019162				0.000417868				0.00021883
4580235	0.0455012	0.1	0.00548574	0.001	0.00401574	-1	0.0103913				0.00148582				0.000401256				6.0278e-05
4580235	0.0477075	24	0.0132382	24	0.093537	1	0.057734				0.00110891				0.000371196				1.09726e-06
7933230	0.0493767	24	0.00845546	24	0.0860147	1	0.044652				0.000789624				0.000328632				2.75771e-05
7933230	0.0444972	24	0.00972319	24	0.0851292	1	0.0501727				0.000529462				0.000275486				0.000121615
7933230	0.0742134	96	0.0268758	120	0.12665	1	0.0437923				0.000327382				0.000214807				0.000261704
36510390	0.0807334	96	0.0257908	120	0.183656	1	0.0429638				0.000179966				0.00015092				0.000424134
36510390	0.0798419	96	0.0198835	120	0.175366	2	0.0831634				8.16923e-05				8.95834e-05				0.000584423
36510390	0.0951464	480	0.0735156	120	0.126449	2	0.0778416				2.52741e-05				3.81576e-05				0.000718958
36510390	0.0956438	480	0.127649	120	0.121584	2	0.0790951				2.09086e-06				5.77478e-06				0.000806859
36510390	0.17388	480	0.157002	120	0.218869	4	0.155543				2.69526e-06				3.52053e-06				0.000832071
36510390	0.163698	720	0.233098	240	0.171229	4	0.32399				1.74041e-05				4.462e-05				0.00078566
76264200	0.150678	720	0.19141	240	0.108006	4	0.0955457				3.69708e-05				0.000144632				0.000668347
76264200	0.138687	720	0.273977	240	0.166083	6	0.21392				5.33393e-05				0.000321652				0.000493243
76264200	0.184664	960	0.187769	384	0.10946	6	0.150514				6.04803e-05				0.000596515				0.000288823
76264200	0.208336	960	0.13667	384	0.0875421	6	0.205749				5.53089e-05				0.000993019				0.000102105
		960	0.132175	384	0.1493	8	0.11621				3.86845e-05				0.00153814				2.05613e-06
		1443	0.199784	480	0.0515094	8	0.171954				1.64918e-05				0.00226227				8.32179e-05
		1443	0.237209	480	0.114749	8	0.131271				8.04652e-07				0.00319943				0.000469549
		1443	0.174258	480	0.0792101	24	0.0920514				1.11305e-05				0.00438756				0.00131849
		2160	0.17671	720	0.0488549	24	0.134265
		2160	0.198976	720	0.0491573	24	0.103885
		2160	0.161392	720	0.0555141	24	0.0974806
		3601	0.341989	840	0.0306358	24	0.0478519
		3601	0.245477	840	0.0532446	48	0.0375145
		3601	0.214277	840	0.0409988	48	0.0355719
		5737.5	0.19898	960	0.0300116	48	0.0498679
		5737.5	0.189873	960	0.0325853	72	0.0296767
		5737.5	0.388058	960	0.0276232	72	0.0252848
				1200	0.0285546	72	0.0235933
				1200	0.0172153	96.75	0.0128534
				1200	0.0223772	96.75	0.0166672
						96.75	0.0174958
						240	0.00909036
						240	0.00507984
						240	0.00528603
Scaled
	1.52034e-06		0.155299		1		11.8464
Time (h)	10oC	Time (h)	80oC	Time (h)	110oC	Time (h)	140oC
-1	0.00622909	-1	0.00848043	-1	0.00621568	-1	0.00399117
-1	0.00640267	-1	0.00575792	-1	0.00954362	-1	0.00390648
-1	0.00663094	-1	0.00548574	-1	0.00401574	-1	0.0103913
0.842829	0.0477075	0.571381	0.0132382	1.38021	0.093537	1.07358	0.057734
0.842829	0.056839	0.571381	0.00845546	1.38021	0.0860147	1.07358	0.044652
0.842829	0.0455012	0.571381	0.00972319	1.38021	0.0851292	1.07358	0.0501727
0.842829	0.0477075	1.17344	0.0268758	2.07918	0.12665	1.07358	0.0437923
1.08139	0.0493767	1.17344	0.0257908	2.07918	0.183656	1.07358	0.0429638
1.08139	0.0444972	1.17344	0.0198835	2.07918	0.175366	1.37461	0.0831634
1.08139	0.0742134	1.87241	0.0735156	2.07918	0.126449	1.37461	0.0778416
1.74436	0.0807334	1.87241	0.127649	2.07918	0.121584	1.37461	0.0790951
1.74436	0.0798419	1.87241	0.157002	2.07918	0.218869	1.67564	0.155543
1.74436	0.0951464	2.0485	0.233098	2.38021	0.171229	1.67564	0.32399
1.74436	0.0956438	2.0485	0.19141	2.38021	0.108006	1.67564	0.0955457
1.74436	0.17388	2.0485	0.273977	2.38021	0.166083	1.85174	0.21392
1.74436	0.163698	2.17344	0.187769	2.58433	0.10946	1.85174	0.150514
2.06426	0.150678	2.17344	0.13667	2.58433	0.0875421	1.85174	0.205749
2.06426	0.138687	2.17344	0.132175	2.58433	0.1493	1.97667	0.11621
2.06426	0.184664	2.35044	0.199784	2.68124	0.0515094	1.97667	0.171954
2.06426	0.208336	2.35044	0.237209	2.68124	0.114749	1.97667	0.131271
		2.35044	0.174258	2.68124	0.0792101	2.4538	0.0920514
		2.52562	0.17671	2.85733	0.0488549	2.4538	0.134265
		2.52562	0.198976	2.85733	0.0491573	2.4538	0.103885
		2.52562	0.161392	2.85733	0.0555141	2.4538	0.0974806
		2.74759	0.341989	2.92428	0.0306358	2.4538	0.0478519
		2.74759	0.245477	2.92428	0.0532446	2.75483	0.0375145
		2.74759	0.214277	2.92428	0.0409988	2.75483	0.0355719
		2.94989	0.19898	2.98227	0.0300116	2.75483	0.0498679
		2.94989	0.189873	2.98227	0.0325853	2.93092	0.0296767
		2.94989	0.388058	2.98227	0.0276232	2.93092	0.0252848
				3.07918	0.0285546	2.93092	0.0235933
				3.07918	0.0172153	3.05924	0.0128534
				3.07918	0.0223772	3.05924	0.0166672
						3.05924	0.0174958
						3.4538	0.00909036
						3.4538	0.00507984
						3.4538	0.00528603

## Sheet: Gly
Gly																0.122703				0.141245
													SCALE	time	80˚C	110˚C model	SCALE	time	110˚C	140˚C model						Gly % free	Gly % free	Gly % free / mg
Hydrolysis Gly													20	1.30103	0.152962	0.092445	30	1.47712	0.161756	0.120735			Solver goals			0.0120338	0.124276	0.112243
													22.4404	1.35103	0.162418	0.111962	37.425	1.57316	0.199938	0.154337						0.0405611	1	23.5734
	Temperature		Rate relative to 110˚C (krel)	1/T	ln krel								25.1785	1.40103	0.17247	0.131628	46.6878	1.6692	0.238041	0.188793					9e-07	2.02806	1	1.57156
	140	ºC	23.5734	0.00242043	3.16012								28.2508	1.45103	0.183137	0.151405	58.243	1.76524	0.275793	0.223954
	110	ºC	1	0.00260994	-1.5099e-14								31.6979	1.50103	0.194438	0.171254	72.6583	1.86129	0.31292	0.259673
	80	ºC	0.0405611	0.00283166	-3.20495								35.5656	1.55103	0.206394	0.191136	90.6413	1.95733	0.349153	0.295801
													39.9052	1.60103	0.219022	0.211015	113.075	2.05337	0.384217	0.33219
	Temperature Range (˚C)	ln A	Ea/R	Ea KJ	R2								44.7744	1.65103	0.232341	0.23085	141.061	2.14941	0.417842	0.368693
	140-110	43.5201	-16674.7	-138.641									50.2377	1.70103	0.246372	0.250604	175.974	2.24545	0.449756	0.405161
	110-80	37.7275	-14455.3	-120.188									56.3677	1.75103	0.261134	0.270238	219.528	2.34149	0.479685	0.441445
	80-140	40.473	-15449.4	-128.453	0.998311								63.2456	1.80103	0.276644	0.289714	273.861	2.43753	0.507359	0.477399
													70.9627	1.85103	0.292923	0.308994	341.642	2.53357	0.532505	0.512874
													79.6214	1.90103	0.30999	0.328039	426.199	2.62961	0.554851	0.547722
	x3	x2	x	b									89.3367	1.95103	0.327864	0.34681	531.684	2.72565	0.574126	0.581794
													100.237	2.00103	0.346564	0.36527	663.276	2.82169	0.590056	0.614943
80˚C	0.0255537	0.015647	0.0128066	0.0535396									112.468	2.05103	0.366109	0.38338	827.438	2.91774	0.602371	0.647021
110˚C	-0.0511807	0.237239	0.0311831	-0.236983									126.191	2.10103	0.386519	0.401102	1032.23	3.01378	0.610797	0.67788
140˚C	-0.0278577	0.177743	0.00216604	-0.180498									141.589	2.15103	0.407812	0.418396	1287.71	3.10982	0.615064	0.707371
													158.866	2.20103	0.430008	0.435226	1606.42	3.20586	0.614898	0.735346
													178.25	2.25103	0.453126	0.451552	2004.01	3.3019	0.610028	0.761658
Original													200	2.30103	0.477185	0.467336	2500	3.39794	0.600183	0.786158
		Time (h)	Gly % free	Time (h)	Gly % free	Time (h)	Gly % free / mg									0.47226				0.69317
		0.1	0.0249888	0.001	0.012518	-1	0.0154654								0.00366228				0.00168275
		0.1	0.0395317	0.001	0.033776	-1	0.0150665								0.00254576				0.00207949
		0.1	0.0358013	0.001	0.0122726	-1	0.0373413								0.00166802				0.00242541
		24	0.044919	24	0.14389	1	0.10088								0.00100692				0.00268724
		24	0.0469051	24	0.144647	1	0.0930529								0.000537528				0.00283531
		24	0.0469172	24	0.138855	1	0.100728								0.00023278				0.00284642
		96	0.064426	120	0.309871	1	0.0985238								6.41106e-05				0.00270682
		96	0.0697743	120	0.40724	1	0.0871359								2.22469e-06				0.00241567
		96	0.0639421	120	0.373134	2	0.162639								1.7905e-05				0.00198872
		480	0.124055	120	0.353343	2	0.157687								8.28909e-05				0.00146228
		480	0.150188	120	0.354854	2	0.154861								0.000170824				0.000897589
		480	0.166213	120	0.505909	4	0.29781								0.000258258				0.000385377
		720	0.224939	240	0.337302	4	0.43864								0.00032574				5.08308e-05
		720	0.211558	240	0.219422	4	0.216129								0.000358949				5.88067e-05
		720	0.252608	240	0.568791	6	0.416273								0.000349912				0.000619379
		960	0.246171	384	0.595047	6	0.340364								0.000298276				0.00199368
		960	0.206848	384	0.485253	6	0.392727								0.000212652				0.00450008
		960	0.200239	384	0.783599	8	0.371698								0.000112024				0.0085206
		1443	0.291872	480	0.452546	8	0.452207								2.72254e-05				0.0145077
		1443	0.329609	480	0.862058	8	0.356816								2.47752e-06				0.0229915
		1443	0.271171	480	0.604835	24	0.530555								9.69997e-05				0.0345869
		2160	0.148462	720	0.648586	24	0.766909
		2160	0.330418	720	0.613471	24	0.602776
		2160	0.290476	720	0.745681	24	0.633531
		3601	0.474827	840	0.436502	24	0.448528
		3601	0.292587	840	0.730981	48	0.597315
		3601	0.365	840	0.544724	48	0.610936
		5737.5	0.437846	960	0.488382	48	0.823393
		5737.5	0.438063	960	0.565228	72	1.02179
		5737.5	0.78285	960	0.508517	72	0.700469
				1200	0.852603	72	0.62994
				1200	0.447065	96.75	0.692892
				1200	0.577193	96.75	0.706229
						96.75	0.837079
						240	0.936969
						240	0.673002
						240	0.968876
Scaled
			0.0405611		1		23.5734
		Time (h)	80oC	Time (h)	110oC	Time (h)	140oC
		-1	0.0249888	-1	0.012518	-1	0.0154654
		-1	0.0395317	-1	0.033776	-1	0.0150665
		-1	0.0358013	-1	0.0122726	-1	0.0373413
		-0.0116788	0.044919	1.38021	0.14389	1.37242	0.10088
		-0.0116788	0.0469051	1.38021	0.144647	1.37242	0.0930529
		-0.0116788	0.0469172	1.38021	0.138855	1.37242	0.100728
		0.590381	0.064426	2.07918	0.309871	1.37242	0.0985238
		0.590381	0.0697743	2.07918	0.40724	1.37242	0.0871359
		0.590381	0.0639421	2.07918	0.373134	1.67345	0.162639
		1.28935	0.124055	2.07918	0.353343	1.67345	0.157687
		1.28935	0.150188	2.07918	0.354854	1.67345	0.154861
		1.28935	0.166213	2.07918	0.505909	1.97448	0.29781
		1.46544	0.224939	2.38021	0.337302	1.97448	0.43864
		1.46544	0.211558	2.38021	0.219422	1.97448	0.216129
		1.46544	0.252608	2.38021	0.568791	2.15057	0.416273
		1.59038	0.246171	2.58433	0.595047	2.15057	0.340364
		1.59038	0.206848	2.58433	0.485253	2.15057	0.392727
		1.59038	0.200239	2.58433	0.783599	2.27551	0.371698
		1.76738	0.291872	2.68124	0.452546	2.27551	0.452207
		1.76738	0.329609	2.68124	0.862058	2.27551	0.356816
		1.76738	0.271171	2.68124	0.604835	2.75263	0.530555
		1.94256	0.148462	2.85733	0.648586	2.75263	0.766909
		1.94256	0.330418	2.85733	0.613471	2.75263	0.602776
		1.94256	0.290476	2.85733	0.745681	2.75263	0.633531
		2.16453	0.474827	2.92428	0.436502	2.75263	0.448528
		2.16453	0.292587	2.92428	0.730981	3.05366	0.597315
		2.16453	0.365	2.92428	0.544724	3.05366	0.610936
		2.36683	0.437846	2.98227	0.488382	3.05366	0.823393
		2.36683	0.438063	2.98227	0.565228	3.22975	1.02179
		2.36683	0.78285	2.98227	0.508517	3.22975	0.700469
				3.07918	0.852603	3.22975	0.62994
				3.07918	0.447065	3.35807	0.692892
				3.07918	0.577193	3.35807	0.706229
						3.35807	0.837079
						3.75263	0.936969
						3.75263	0.673002
						3.75263	0.968876

[truncated: 5 more sheets: Ala, Val, Phe, Leu, Ile]
