# Supplementary material for: Intra-crystalline protein diagenesis (IcPD) in Patella vulgata. Part II: Breakdown and temperature sensitivity
Source: Quat Geochronol. 2013 Apr;16:158–72. doi: 10.1016/j.quageo.2012.08.001 (PMC3743298; doi:10.1016/j.quageo.2012.08.001)
Supplement: Supplementary file 3 [file mmc3.xlsx]

## Sheet: Template& instructions
												Limit of fitting (min)				Limit of fitting (min)				Limit of fitting (min)
										SCALE	time	10˚C	80˚C model	SCALE	time	80˚C	110˚C model	SCALE	time	110˚C	140˚C model
																							Solver goals		Minimised sum of least squares	Minimised sum of least squares	Solved value	Minimised sum of least squares
																									Scaling factor 10-110˚C	Scaling factor 80-110˚C	Scaling factor 110-110˚C	Scaling factor 140-110˚C
	Temperature		Rate relative to 110˚C (krel)	1/T	ln krel
	Temperature Range (˚C)	ln A	Ea/R	Ea KJ	R2
Polynomial	x3	x2	x	b
10˚C
80˚C
110˚C
140˚C
												Limit of fitting (max)				Limit of fitting (max)				Limit of fitting (max)
Time (h)	Raw D/L	Time (h)	Raw D/L	Time (h)	Raw D/L	Time (h)	Raw D/L				Least square differences				Least square differences				Least square differences
	Scaling factor 10-110˚C		Scaling factor 80-110˚C		Scaling factor = 1 (110-110˚C)		Scaling factor 140-110˚C
Logarithm of "scaled" time	Raw D/L	Logarithm of "scaled" time	Raw D/L	Logarithm of "scaled" time	Raw D/L	Logarithm of "scaled" time	Raw D/L
Arbitrary value (-1) for initial time point	value for unheated sample	Arbitrary value (-1) for initial time point	value for unheated sample	Arbitrary value (-1) for initial time point	value for unheated sample	Arbitrary value (-1) for initial time point	value for unheated sample
Arbitrary value (-1) for initial time point	value for unheated sample	Arbitrary value (-1) for initial time point	value for unheated sample	Arbitrary value (-1) for initial time point	value for unheated sample	Arbitrary value (-1) for initial time point	value for unheated sample
Arbitrary value (-1) for initial time point	value for unheated sample	Arbitrary value (-1) for initial time point	value for unheated sample	Arbitrary value (-1) for initial time point	value for unheated sample	Arbitrary value (-1) for initial time point	value for unheated sample

## Sheet: Report sheet
Decomposition
	Ea (kJ/mol)	80-110˚C				140-110˚C
	140-80˚C	Relative rate	Range (low)	Range (high)	Sum least squares	Relative rate	Range (low)	Range (high)	Sum least squares
Asx	-146.175	0.007653	0.268714	0.249821	0.00272287	10.0226	0.26319	0.202099	0.000805401
Ser	-131.015	0.025	0.0669233	0.0424699	0.000471683	16.1285	0.0692729	0.00385949	0.000456496
[Ser]/[Ala]	-130.962	0.0245913	0.8587	0.216086	0.0145935	15.8085	0.657532	0.000818431	0.0246698

## Sheet: 140
140
140˚C	Asx conc	Ser conc	Ser/Ala	TOTAL
-1	1351.58	488.518	1.31669	5025.84
-1	1285.73	423.362	1.21165	4616.06
-1	1438.63	498.546	1.32369	5196.81
1	1139.22	371.071	0.935784	4432.18
1	1104.96	386.551	0.963215	4437.62
1	955.905	314.576	0.896881	3827.21
1	1034.64	348.648	0.911388	4188.73
1	1329.59	460.066	1.01825	5283.24
2	1171.17	239.426	0.638864	3966.15
2	1262.36	359.887	0.77045	5021.94
2	1248.7	251.407	0.643562	4110.01
4	1142.94	194.182	0.463696	3907.56
4	1075.18	276.91	0.586265	4457.9
4	1172.15	256.082	0.532758	4589.83
6	1064.75	200.659	0.407688	4201.6
6	1080.56	209.96	0.42141	4411.37
6	1139.1	159.979	0.349784	3999.31
8	1175.58	186.576	0.32921	4645.99
8	994.52	82.6603	0.220896	2867.46
8	1144.68	137.227	0.278229	3969.85
24	894.295	48.6654	0.0890703	3417.36
24	839.7	44.9957	0.0841622	3318.46
24	1037.45	103.253	0.126026	5264.17
24	949.951	58.8417	0.101135	3759.05
24	791.144	46.2638	0.0959834	3005.03
48	788.825	18.3322	0.0327237	3157.44
48	770.644	28.6338	0.0437468	3631.01
48	786.096	18.7523	0.0356018	3011.8
72	584.761	15.0501	0.0254078	2985.39
72	711.75	13.7898	0.0204281	3525.61
72	730.365	10.4758	0.0174784	3159.2
96.75	622.621	10.2594	0.0167952	2941.08
96.75	647.85	9.80206	0.0169839	2840.41
96.75	589.026	12.1026	0.0195215	3028.7
240	501.423	6.76572	0.0114789	2814.54
240	503.102	8.08418	0.0119873	3254.54
240	522.342	8.60078	0.01197	3473.25
	[THAAAsx]/[THAATotal]	[THAASer]/[THAATotal]
0.001	0.268926	0.0972012
0.001	0.278534	0.0917149
0.001	0.27683	0.0959332
1	0.257035	0.083722
1	0.248999	0.0871077
1	0.249765	0.0821946
1	0.247005	0.0832347
1	0.251662	0.0870803
2	0.29529	0.0603673
2	0.251368	0.071663
2	0.303819	0.0611694
4	0.292494	0.049694
4	0.241185	0.0621167
4	0.25538	0.0557932
6	0.253415	0.0477578
6	0.244948	0.0475951
6	0.284824	0.0400016
8	0.253032	0.0401584
8	0.34683	0.028827
8	0.288344	0.0345674
24	0.261692	0.0142406
24	0.253039	0.0135592
24	0.197078	0.0196143
24	0.25271	0.0156533
24	0.263274	0.0153955
48	0.249831	0.00580605
48	0.21224	0.00788592
48	0.261006	0.00622627
72	0.195874	0.00504127
72	0.20188	0.00391132
72	0.231187	0.00331598
96.75	0.211698	0.00348829
96.75	0.228083	0.00345093
96.75	0.194482	0.00399599
240	0.178155	0.00240385
240	0.154585	0.00248397
240	0.15039	0.00247629

## Sheet: 110
110
110˚C	Asx conc	Ser conc	Ser/Ala	TOTAL 110˚C
0.001	1480.82	796.101	1.53263	6987.66
0.001	1362.2	476.529	1.25749	5003.46
0.001	1308.97	474.284	1.2926	4876.85
24	1257.65	225.353	0.592415	4154.15
24	1217.37	326.129	0.747018	4821.04
24	1366.45	414.022	0.835195	5626.09
120	1011.1	159.701	0.323625	4178.16
120	1037.31	109.472	0.254511	3547.49
120	1028.56	154.722	0.315322	4121.26
120	1017.3	188.277	0.365725	4259.92
120	1179.05	193.627	0.356714	4607.79
120	1101.46	231.293	0.403524	4893.09
240	1044.31	123.873	0.227285	4208.41
240	1171.78	145.452	0.233397	4880.9
240	1064.82	168.992	0.314504	4376.01
384	1000.61	71.7191	0.129461	3913.74
384	939.719	89.3608	0.140055	4392.47
384	978.445	76.9916	0.134484	3945.72
480	912.542	47.4668	0.0876134	3423.57
480	842.296	47.5779	0.0905579	3297.61
480	876.509	47.6456	0.0881059	3309.26
720	946.421	43.6987	0.0601648	4161.56
720	883.315	35.5012	0.0564953	3706.78
720	769.038	43.7206	0.0667414	3747.06
840	838.132	30.4763	0.0884651	3649.17
840	849.971	30.4234	0.0447249	3972.04
840	904.602	37.249	0.0476285	4607.06
960	813.911	20.9756	0.0335393	3590.59
960	746.958	20.9424	0.0340968	3494.41
960	858.631	28.8133	0.0340991	4728.99
1200	794.536	16.4401	0.0238026	3820.34
1200	724.045	26.2385	0.0377817	3858.24
1200	750.513	15.8577	0.0249594	3412.9
	[THAAAsx]/[THAATotal]	[THAASer]/[THAATotal]
	0.21192	0.113929
	0.272252	0.0952398
	0.268404	0.0972521
	0.302744	0.0542477
	0.252512	0.067647
	0.242877	0.0735896
	0.241997	0.0382229
	0.292407	0.030859
	0.249573	0.0375424
	0.238807	0.0441972
	0.255881	0.0420218
	0.225105	0.0472693
	0.248149	0.0294347
	0.240075	0.0298001
	0.243331	0.0386179
	0.255665	0.0183249
	0.213939	0.0203441
	0.247976	0.0195127
	0.266547	0.0138647
	0.255426	0.014428
	0.264865	0.0143977
	0.22742	0.0105005
	0.238297	0.00957737
	0.205238	0.011668
	0.229677	0.00835157
	0.213989	0.0076594
	0.196351	0.00808518
	0.226679	0.00584184
	0.213758	0.00599311
	0.181567	0.00609291
	0.207975	0.00430332
	0.187662	0.00680062
	0.219905	0.00464641

## Sheet: 80
80
80˚C	Asx conc	Ser conc	Ser/Ala	TOTAL 80˚C
0.1	1420.3	524.173	1.31288	5308.83
0.1	1285.21	450.961	1.21406	4751.66
0.1	1439.73	594.038	1.35866	5607.78
24	1389.45	607.898	1.34304	5855.38
24	1296.35	599.362	1.31877	5607.76
24	1289.98	472.741	1.19549	4988.38
96	1335.14	483.531	1.15834	5261.99
96	1250.93	370.792	1.04145	4451.4
96	1505.95	683.058	1.33836	6683.66
480	1452.88	445.47	0.94778	5560.35
480	1374.39	632.726	1.14352	6651.62
480	1351.08	344.938	0.83539	4613.03
720	1283.27	510.806	0.942455	5798.02
720	1233.63	226.765	0.574977	3904.58
720	1414.41	529.551	0.92317	6223.93
960	1430.79	517.168	0.889346	6472.33
960	1263.49	289.693	0.696953	4490.56
960	1266.89	277.978	0.669866	4393.05
1443	1306.2	278.488	0.610491	4721.36
1443	1397.09	292.932	0.621275	4913.63
1443	1364.91	272.611	0.58662	4762.64
2160	1296.37	245.623	0.519467	4545.37
2160	1193.75	244.134	0.498348	4426.47
2160	1289.79	229.422	0.49221	4422.7
3601	1032.8	167.941	0.372271	3674.55
3601	1155.92	284.256	0.489433	3802.5
3601	1032.64	167.286	0.371309	3682.49
5737.5	1312.83	217.295	0.333767	5172.27
5737.5	1209.58	205.996	0.323317	4908.28
5737.5	1077.11	135.038	0.283118	3688.16
	[THAAAsx]/[THAATotal]	[THAASer]/[THAATotal]
	0.267536	0.0987362
	0.270476	0.0949059
	0.256738	0.105931
	0.237294	0.103819
	0.231171	0.106881
	0.258597	0.0947684
	0.253733	0.0918913
	0.281019	0.0832977
	0.225318	0.102198
	0.261293	0.0801154
	0.206624	0.0951235
	0.292883	0.0747748
	0.22133	0.0881001
	0.315945	0.0580768
	0.227253	0.0850831
	0.221062	0.0799044
	0.281367	0.0645117
	0.288385	0.0632767
	0.276658	0.0589848
	0.284329	0.0596163
	0.286586	0.0572394
	0.285207	0.0540379
	0.269684	0.0551532
	0.29163	0.0518738
	0.281069	0.0457038
	0.303989	0.0747549
	0.28042	0.0454275
	0.253822	0.0420115
	0.246437	0.0419691
	0.292045	0.0366138

## Sheet: Asx
																0.268714				0.26319
													SCALE	time	80˚C	110˚C model	SCALE	time	110˚C	140˚C model						Asx conc	Asx conc	Asx conc
Decomposition													20	1.30103	0.277217	0.260212	20	1.30103	0.260212	0.266167			Solver goals			0.00272287	0.00352827	0.000805401
													22.1199	1.34478	0.277386	0.260585	24.5436	1.38994	0.26092	0.26734						0.007653	1	10.0226
	Temperature		Rate relative to 110˚C (krel)	1/T	ln krel								24.4645	1.38854	0.277411	0.26091	30.1193	1.47885	0.26142	0.268263						0.38265	1	0.668172
	140	ºC	10.0226	0.00242043	2.30484								27.0576	1.43229	0.277284	0.261186	36.9618	1.56775	0.261686	0.268899
	110	ºC	1	0.00260994	-1.5099e-14								29.9256	1.47604	0.276997	0.261408	45.3587	1.65666	0.261693	0.269208
	80	ºC	0.007653	0.00283166	-4.87266								33.0975	1.5198	0.276543	0.261573	55.6632	1.74557	0.261415	0.269153
													36.6057	1.56355	0.275915	0.261679	68.3086	1.83448	0.260828	0.268693
	Temperature Range (˚C)	ln A	Ea/R	Ea KJ	R2								40.4857	1.6073	0.275103	0.261722	83.8268	1.92338	0.259906	0.267792
	140-110	31.7415	-12161.8	-101.118									44.7769	1.65105	0.274101	0.2617	102.87	2.01229	0.258624	0.26641
	110-80	57.3593	-21977.2	-182.729									49.5231	1.69481	0.272901	0.26161	126.24	2.1012	0.256956	0.264508
	80-140	45.2176	-17580.8	-146.175	0.975083								54.7723	1.73856	0.271494	0.261448	154.919	2.19011	0.254878	0.262048
													60.5778	1.78231	0.269875	0.261212	190.114	2.27901	0.252363	0.258991
													66.9988	1.82607	0.268033	0.260898	233.303	2.36792	0.249388	0.255299
	x3	x2	x	b									74.1003	1.86982	0.265963	0.260503	286.305	2.45683	0.245925	0.250933
													81.9545	1.91357	0.263656	0.260025	351.347	2.54574	0.241951	0.245854
80˚C	-0.0153723	0.0243772	0.020079	0.243684									90.6413	1.95733	0.261104	0.25946	431.165	2.63464	0.23744	0.240024
110˚C	-0.00599341	0.0117992	0.00877828	0.242017									100.249	2.00108	0.258301	0.258806	529.116	2.72355	0.232367	0.233405
140˚C	-0.0091604	0.0224403	0.00257008	0.245013									110.875	2.04483	0.255237	0.25806	649.32	2.81246	0.226705	0.225956
													122.627	2.08859	0.251905	0.257217	796.831	2.90137	0.220431	0.217641
													135.625	2.13234	0.248298	0.256276	977.853	2.99027	0.213519	0.20842
Original													150	2.17609	0.244408	0.255234	1200	3.07918	0.205943	0.198254
		time	Asx conc	time	Asx conc	time	Asx conc									0.249821				0.202099
		0.1	0.267536	0.001	0.21192	-1	0.268926								0.000289187				3.54706e-05
		0.1	0.270476	0.001	0.272252	-1	0.278534								0.000282285				4.12145e-05
		0.1	0.256738	0.001	0.268404	-1	0.27683								0.000272266				4.68326e-05
		24	0.237294	24	0.302744	1	0.257035								0.000259152				5.20291e-05
		24	0.231171	24	0.252512	1	0.248999								0.00024304				5.64835e-05
		24	0.258597	24	0.242877	1	0.249765								0.000224115				5.98669e-05
		96	0.253733	120	0.241997	1	0.247005								0.000202653				6.18618e-05
		96	0.281019	120	0.292407	1	0.251662								0.000179038				6.21853e-05
		96	0.225318	120	0.249573	2	0.29529								0.00015377				6.06162e-05
		480	0.261293	120	0.238807	2	0.251368								0.000127477				5.70249e-05
		480	0.206624	120	0.255881	2	0.303819								0.000100929				5.14082e-05
		480	0.292883	120	0.225105	4	0.292494								7.50471e-05				4.39262e-05
		720	0.22133	240	0.248149	4	0.241185								5.09192e-05				3.49439e-05
		720	0.315945	240	0.240075	4	0.25538								2.98116e-05				2.50755e-05
		720	0.227253	240	0.243331	6	0.253415								1.31839e-05				1.5233e-05
		960	0.221062	384	0.255665	6	0.244948								2.70254e-06				6.67817e-06
		960	0.281367	384	0.213939	6	0.284824								2.5581e-07				1.07739e-06
		960	0.288385	384	0.247976	8	0.253032								7.9688e-06				5.61184e-07
		1443	0.276658	480	0.266547	8	0.34683								2.8219e-05				7.78651e-06
		1443	0.284329	480	0.255426	8	0.288344								6.36524e-05				2.60029e-05
		1443	0.286586	480	0.264865	24	0.261692								0.0001172				5.91223e-05
		2160	0.285207	720	0.22742	24	0.253039
		2160	0.269684	720	0.238297	24	0.197078
		2160	0.29163	720	0.205238	24	0.25271
		3601	0.281069	840	0.229677	24	0.263274
		3601	0.303989	840	0.213989	48	0.249831
		3601	0.28042	840	0.196351	48	0.21224
		5737.5	0.253822	960	0.226679	48	0.261006
		5737.5	0.246437	960	0.213758	72	0.195874
		5737.5	0.292045	960	0.181567	72	0.20188
				1200	0.207975	72	0.231187
				1200	0.187662	96.75	0.211698
				1200	0.219905	96.75	0.228083
						96.75	0.194482
						240	0.178155
						240	0.154585
						240	0.15039
Scaled
			0.007653		1		10.0226
		time	80oC	time	110oC	time	140oC
		-1	0.267536	-1	0.21192	-1	0.268926
		-1	0.270476	-1	0.272252	-1	0.278534
		-1	0.256738	-1	0.268404	-1	0.27683
		-0.735957	0.237294	1.38021	0.302744	1.00098	0.257035
		-0.735957	0.231171	1.38021	0.252512	1.00098	0.248999
		-0.735957	0.258597	1.38021	0.242877	1.00098	0.249765
		-0.133897	0.253733	2.07918	0.241997	1.00098	0.247005
		-0.133897	0.281019	2.07918	0.292407	1.00098	0.251662
		-0.133897	0.225318	2.07918	0.249573	1.30201	0.29529
		0.565073	0.261293	2.07918	0.238807	1.30201	0.251368
		0.565073	0.206624	2.07918	0.255881	1.30201	0.303819
		0.565073	0.292883	2.07918	0.225105	1.60304	0.292494
		0.741164	0.22133	2.38021	0.248149	1.60304	0.241185
		0.741164	0.315945	2.38021	0.240075	1.60304	0.25538
		0.741164	0.227253	2.38021	0.243331	1.77913	0.253415
		0.866103	0.221062	2.58433	0.255665	1.77913	0.244948
		0.866103	0.281367	2.58433	0.213939	1.77913	0.284824
		0.866103	0.288385	2.58433	0.247976	1.90407	0.253032
		1.0431	0.276658	2.68124	0.266547	1.90407	0.34683
		1.0431	0.284329	2.68124	0.255426	1.90407	0.288344
		1.0431	0.286586	2.68124	0.264865	2.38119	0.261692
		1.21829	0.285207	2.85733	0.22742	2.38119	0.253039
		1.21829	0.269684	2.85733	0.238297	2.38119	0.197078
		1.21829	0.29163	2.85733	0.205238	2.38119	0.25271
		1.44025	0.281069	2.92428	0.229677	2.38119	0.263274
		1.44025	0.303989	2.92428	0.213989	2.68222	0.249831
		1.44025	0.28042	2.92428	0.196351	2.68222	0.21224
		1.64255	0.253822	2.98227	0.226679	2.68222	0.261006
		1.64255	0.246437	2.98227	0.213758	2.85831	0.195874
		1.64255	0.292045	2.98227	0.181567	2.85831	0.20188
				3.07918	0.207975	2.85831	0.231187
				3.07918	0.187662	2.98663	0.211698
				3.07918	0.219905	2.98663	0.228083
						2.98663	0.194482
						3.38119	0.178155
						3.38119	0.154585
						3.38119	0.15039

## Sheet: Ser
																0.0669233				0.0692729
													SCALE	time	80˚C	110˚C model	SCALE	time	110˚C	140˚C model						Ser conc	Ser conc	Ser conc
Decomposition													25	1.39794	0.0693934	0.0644532	25	1.39794	0.0644532	0.0740926			Solver goals			0.000471683	0.000928179	0.000456496
													27.0397	1.432	0.0682835	0.0633178	30.3391	1.482	0.0616353	0.0696793						0.025	1	16.1285
	Temperature		Rate relative to 110˚C (krel)	1/T	ln krel								29.2458	1.46606	0.0671583	0.0621735	36.8183	1.56606	0.0587672	0.0652316						0.1	1	1.07524
	140	ºC	16.1285	0.00242043	2.78059								31.632	1.50013	0.066018	0.061021	44.6813	1.65013	0.0558541	0.0607707
	110	ºC	1	0.00260994	-1.5099e-14								34.2128	1.53419	0.0648627	0.0598603	54.2236	1.73419	0.052901	0.0563178
	80	ºC	0.025	0.00283166	-3.68888								37.0041	1.56825	0.0636927	0.058692	65.8037	1.81825	0.0499129	0.0518939
													40.0233	1.60231	0.0625079	0.0575163	79.8569	1.90231	0.0468949	0.0475202
	Temperature Range (˚C)	ln A	Ea/R	Ea KJ	R2								43.2887	1.63637	0.0613087	0.0563335	96.9113	1.98637	0.043852	0.0432178
	140-110	38.2934	-14672.1	-121.991									46.8205	1.67044	0.0600951	0.055144	117.608	2.07044	0.0407893	0.0390079
	110-80	43.4243	-16638	-138.336									50.6406	1.7045	0.0588674	0.0539482	142.725	2.1545	0.0377118	0.0349117
	80-140	40.9925	-15757.5	-131.015	0.998726								54.7723	1.73856	0.0576256	0.0527464	173.205	2.23856	0.0346245	0.0309501
													59.241	1.77262	0.0563699	0.0515388	210.195	2.32262	0.0315326	0.0271444
													64.0744	1.80668	0.0551005	0.0503259	255.085	2.40668	0.0284409	0.0235157
	x3	x2	x	b									69.3022	1.84075	0.0538176	0.0491079	309.561	2.49075	0.0253547	0.0200851
													74.9564	1.87481	0.0525212	0.0478853	375.672	2.57481	0.0222788	0.0168738
80˚C	0.000653934	-0.00939125	-0.00993643	0.0998502									81.072	1.90887	0.0512116	0.0466583	455.901	2.65887	0.0192184	0.013903
110˚C	0.00141462	-0.00983342	-0.0140052	0.0993839									87.6866	1.94293	0.0498888	0.0454273	553.265	2.74293	0.0161786	0.0111936
140˚C	0.00592954	-0.0287923	-0.00647629	0.123214									94.8408	1.977	0.0485531	0.0441926	671.421	2.827	0.0131642	0.00876689
													102.579	2.01106	0.0472047	0.0429546	814.811	2.91106	0.0101804	0.006644
													110.948	2.04512	0.0458436	0.0417135	988.824	2.99512	0.0072323	0.00484604
Original													120	2.07918	0.04447	0.0404698	1200	3.07918	0.00432482	0.00339415
		time	Ser conc	time	Ser conc	time	Ser conc									0.0424699				0.00385949
		0.1	0.0987362	0.001	0.113929	-1	0.0972012								2.44054e-05				9.29174e-05
		0.1	0.0949059	0.001	0.0952398	-1	0.0917149								2.46587e-05				6.47061e-05
		0.1	0.105931	0.001	0.0972521	-1	0.0959332								2.48479e-05				4.17885e-05
		24	0.103819	24	0.0542477	1	0.083722								2.49705e-05				2.41733e-05
		24	0.106881	24	0.067647	1	0.0871077								2.50241e-05				1.16745e-05
		24	0.0947684	24	0.0735896	1	0.0821946								2.50068e-05				3.92434e-06
		96	0.0918913	120	0.0382229	1	0.0832347								2.49167e-05				3.91005e-07
		96	0.0832977	120	0.030859	1	0.0870803								2.47525e-05				4.02179e-07
		96	0.102198	120	0.0375424	2	0.0603673								2.45132e-05				3.17323e-06
		480	0.0801154	120	0.0441972	2	0.071663								2.4198e-05				7.8408e-06
		480	0.0951235	120	0.0420218	2	0.0611694								2.38067e-05				1.35015e-05
		480	0.0747748	120	0.0472693	4	0.049694								2.33395e-05				1.92561e-05
		720	0.0881001	240	0.0294347	4	0.0621167								2.27971e-05				2.42579e-05
		720	0.0580768	240	0.0298001	4	0.0557932								2.21805e-05				2.7768e-05
		720	0.0850831	384	0.0386179	6	0.0477578								2.14914e-05				2.92138e-05
		960	0.0799044	384	0.0183249	6	0.0475951								2.0732e-05				2.82544e-05
		960	0.0645117	384	0.0203441	6	0.0400016								1.99052e-05				2.48498e-05
		960	0.0632767	480	0.0195127	8	0.0401584								1.90143e-05				1.93363e-05
		1443	0.0589848	480	0.0138647	8	0.028827								1.80635e-05				1.25064e-05
		1443	0.0596163	480	0.014428	8	0.0345674								1.70575e-05				5.69423e-06
		1443	0.0572394	720	0.0143977	24	0.0142406								1.60017e-05				8.66163e-07
		2160	0.0540379	720	0.0105005	24	0.0135592
		2160	0.0551532	720	0.00957737	24	0.0196143
		2160	0.0518738	840	0.011668	24	0.0156533
		3601	0.0457038	840	0.00835157	24	0.0153955
		3601	0.0747549	840	0.0076594	48	0.00580605
		3601	0.0454275	960	0.00808518	48	0.00788592
		5737.5	0.0420115	960	0.00584184	48	0.00622627
		5737.5	0.0419691	960	0.00599311	72	0.00504127
		5737.5	0.0366138	1200	0.00609291	72	0.00391132
				1200	0.00430332	72	0.00331598
				1200	0.00680062	96.75	0.00348829
						96.75	0.00345093
						96.75	0.00399599
						240	0.00240385
						240	0.00248397
						240	0.00247629
Scaled					1
			0.025	time	110oC		16.1285
		time	80oC	-1	0.113929	time	140oC
		-1	0.0987362	-1	0.0952398	-1	0.0972012
		-1	0.0949059	-1	0.0972521	-1	0.0917149
		-1	0.105931	1.38021	0.0542477	-1	0.0959332
		-0.221849	0.103819	1.38021	0.067647	1.2076	0.083722
		-0.221849	0.106881	1.38021	0.0735896	1.2076	0.0871077
		-0.221849	0.0947684	2.07918	0.0382229	1.2076	0.0821946
		0.380211	0.0918913	2.07918	0.030859	1.2076	0.0832347
		0.380211	0.0832977	2.07918	0.0375424	1.2076	0.0870803
		0.380211	0.102198	2.07918	0.0441972	1.50863	0.0603673
		1.07918	0.0801154	2.07918	0.0420218	1.50863	0.071663
		1.07918	0.0951235	2.07918	0.0472693	1.50863	0.0611694
		1.07918	0.0747748	2.38021	0.0294347	1.80966	0.049694
		1.25527	0.0881001	2.38021	0.0298001	1.80966	0.0621167
		1.25527	0.0580768	2.58433	0.0386179	1.80966	0.0557932
		1.25527	0.0850831	2.58433	0.0183249	1.98575	0.0477578
		1.38021	0.0799044	2.58433	0.0203441	1.98575	0.0475951
		1.38021	0.0645117	2.68124	0.0195127	1.98575	0.0400016
		1.38021	0.0632767	2.68124	0.0138647	2.11069	0.0401584
		1.55721	0.0589848	2.68124	0.014428	2.11069	0.028827
		1.55721	0.0596163	2.85733	0.0143977	2.11069	0.0345674
		1.55721	0.0572394	2.85733	0.0105005	2.58781	0.0142406
		1.73239	0.0540379	2.85733	0.00957737	2.58781	0.0135592
		1.73239	0.0551532	2.92428	0.011668	2.58781	0.0196143
		1.73239	0.0518738	2.92428	0.00835157	2.58781	0.0156533
		1.95436	0.0457038	2.92428	0.0076594	2.58781	0.0153955
		1.95436	0.0747549	2.98227	0.00808518	2.88884	0.00580605
		1.95436	0.0454275	2.98227	0.00584184	2.88884	0.00788592
		2.15666	0.0420115	2.98227	0.00599311	2.88884	0.00622627
		2.15666	0.0419691	3.07918	0.00609291	3.06493	0.00504127
		2.15666	0.0366138	3.07918	0.00430332	3.06493	0.00391132
				3.07918	0.00680062	3.06493	0.00331598
						3.19325	0.00348829
						3.19325	0.00345093
						3.19325	0.00399599
						3.58781	0.00240385
						3.58781	0.00248397
						3.58781	0.00247629

## Sheet: SerAla
																0.8587				0.657532
													SCALE	time	80˚C	110˚C model	SCALE	time	110˚C	140˚C model						Ser/Ala	Ser/Ala	Ser/Ala
Decomposition													14	1.14613	0.866039	0.851361	35	1.54407	0.630268	0.684796			Solver goals			0.0145935	0.0392633	0.0246698
													15.9909	1.20387	0.836978	0.819516	42.2347	1.62567	0.585302	0.630807						0.0245913	1	15.8085
	Temperature		Rate relative to 110˚C (krel)	1/T	ln krel								18.2649	1.26162	0.80726	0.787494	50.9648	1.70727	0.540846	0.57735						1.22956	1	1.0539
	140	ºC	15.8085	0.00242043	2.76055								20.8624	1.31936	0.776906	0.755354	61.4995	1.78887	0.497066	0.524671
	110	ºC	1	0.00260994	-1.5099e-14								23.8291	1.37711	0.745937	0.723155	74.2118	1.87047	0.45413	0.47301
	80	ºC	0.0245913	0.00283166	-3.70536								27.2178	1.43485	0.714374	0.690956	89.5517	1.95207	0.412204	0.422612
													31.0884	1.4926	0.682239	0.658816	108.062	2.03368	0.371456	0.373719
	Temperature Range (˚C)	ln A	Ea/R	Ea KJ	R2								35.5094	1.55034	0.649551	0.626796	130.4	2.11528	0.332053	0.326575
	140-110	38.0173	-14566.3	-121.111									40.5591	1.60809	0.616333	0.594953	157.354	2.19688	0.294161	0.281423
	110-80	43.6183	-16712.4	-138.954									46.327	1.66583	0.582604	0.563347	189.88	2.27848	0.257948	0.238505
	80-140	40.9637	-15751.1	-130.962	0.998481								52.915	1.72358	0.548387	0.532037	229.129	2.36008	0.22358	0.198066
													60.44	1.78132	0.513701	0.501083	276.491	2.44168	0.191226	0.160348
													69.035	1.83907	0.478568	0.470543	333.643	2.52328	0.161052	0.125594
	x3	x2	x	b									78.8523	1.89681	0.443008	0.440477	402.609	2.60488	0.133224	0.0940482
													90.0657	1.95456	0.407043	0.410945	485.83	2.68648	0.107911	0.0659525
80˚C	0.0181225	-0.163914	-0.193153	1.27545									102.874	2.0123	0.370694	0.382004	586.254	2.76809	0.0852788	0.0415505
110˚C	0.051242	-0.21166	-0.26635	1.35752									117.503	2.07005	0.333981	0.353715	707.435	2.84969	0.0654947	0.0210854
140˚C	0.0745749	-0.323676	-0.197732	1.48727									134.213	2.12779	0.296926	0.326137	853.666	2.93129	0.0487259	0.00480013
													153.299	2.18554	0.259548	0.299329	1030.12	3.01289	0.0351394	-0.00706202
													175.099	2.24328	0.221871	0.273349	1243.05	3.09449	0.0249022	-0.014258
Original													200	2.30103	0.183913	0.248258	1500	3.17609	0.0181814	-0.0165446
		time	Ser/Ala	time	Ser/Ala	time	Ser/Ala									0.216086				0.000818431
		0.1	1.31288	0.001	1.53263	-1	1.31669								0.00021546				0.00297329
		0.1	1.21406	0.001	1.25749	-1	1.21165								0.000304909				0.00207064
		0.1	1.35866	0.001	1.2926	-1	1.32369								0.000390673				0.00133257
		24	1.34304	24	0.592415	1	0.935784								0.000464476				0.00076199
		24	1.31877	24	0.747018	1	0.963215								0.000519025				0.000356447
		24	1.19549	24	0.835195	1	0.896881								0.000548424				0.000108313
		96	1.15834	120	0.323625	1	0.911388								0.000548611				5.12037e-06
		96	1.04145	120	0.254511	1	1.01825								0.000517828				3.00048e-05
		96	1.33836	120	0.315322	2	0.638864								0.00045712				0.000162258
		480	0.94778	120	0.365725	2	0.77045								0.00037086				0.000378002
		480	1.14352	120	0.356714	2	0.643562								0.000267313				0.000650978
		480	0.83539	120	0.403524	4	0.463696								0.000159215				0.000953447
		720	0.942455	240	0.227285	4	0.586265								6.43915e-05				0.00125722
		720	0.574977	240	0.233397	4	0.532758								6.40413e-06				0.00153477
		720	0.92317	240	0.314504	6	0.407688								1.52225e-05				0.00176051
		960	0.889346	384	0.129461	6	0.42141								0.000127929				0.00191216
		960	0.696953	384	0.140055	6	0.349784								0.00038945				0.00197219
		960	0.669866	384	0.134484	8	0.32921								0.000853322				0.00192948
		1443	0.610491	480	0.0876134	8	0.220896								0.00158248				0.00178096
		1443	0.621275	480	0.0905579	8	0.278229								0.00265007				0.00153352
		1443	0.58662	480	0.0881059	24	0.0890703								0.00414031				0.0012059
		2160	0.519467	720	0.0564953	24	0.0841622
		2160	0.498348	720	0.0667414	24	0.126026
		2160	0.49221	840	0.0884651	24	0.101135
		3601	0.372271	840	0.0447249	24	0.0959834
		3601	0.489433	840	0.0476285	48	0.0327237
		3601	0.371309	960	0.0335393	48	0.0437468
		5737.5	0.333767	960	0.0340968	48	0.0356018
		5737.5	0.323317	960	0.0340991	72	0.0254078
		5737.5	0.283118	1200	0.0238026	72	0.0204281
				1200	0.0377817	72	0.0174784
				1200	0.0249594	96.75	0.0167952
						96.75	0.0169839
						96.75	0.0195215
						240	0.0114789
						240	0.0119873
						240	0.01197
Scaled					1
			0.0245913	time	110oC		15.8085
		time	80oC	-1	1.53263	time	140oC
		-1	1.31288	-1	1.25749	-1	1.31669
		-1	1.21406	-1	1.2926	-1	1.21165
		-1	1.35866	1.38021	0.592415	-1	1.32369
		-0.229008	1.34304	1.38021	0.747018	1.19889	0.935784
		-0.229008	1.31877	1.38021	0.835195	1.19889	0.963215
		-0.229008	1.19549	2.07918	0.323625	1.19889	0.896881
		0.373052	1.15834	2.07918	0.254511	1.19889	0.911388
		0.373052	1.04145	2.07918	0.315322	1.19889	1.01825
		0.373052	1.33836	2.07918	0.365725	1.49992	0.638864
		1.07202	0.94778	2.07918	0.356714	1.49992	0.77045
		1.07202	1.14352	2.07918	0.403524	1.49992	0.643562
		1.07202	0.83539	2.38021	0.227285	1.80095	0.463696
		1.24811	0.942455	2.38021	0.233397	1.80095	0.586265
		1.24811	0.574977	2.38021	0.314504	1.80095	0.532758
		1.24811	0.92317	2.58433	0.129461	1.97704	0.407688
		1.37305	0.889346	2.58433	0.140055	1.97704	0.42141
		1.37305	0.696953	2.58433	0.134484	1.97704	0.349784
		1.37305	0.669866	2.68124	0.0876134	2.10198	0.32921
		1.55005	0.610491	2.68124	0.0905579	2.10198	0.220896
		1.55005	0.621275	2.68124	0.0881059	2.10198	0.278229
		1.55005	0.58662	2.85733	0.0564953	2.5791	0.0890703
		1.72523	0.519467	2.85733	0.0667414	2.5791	0.0841622
		1.72523	0.498348	2.92428	0.0884651	2.5791	0.126026
		1.72523	0.49221	2.92428	0.0447249	2.5791	0.101135
		1.9472	0.372271	2.92428	0.0476285	2.5791	0.0959834
		1.9472	0.489433	2.98227	0.0335393	2.88013	0.0327237
		1.9472	0.371309	2.98227	0.0340968	2.88013	0.0437468
		2.1495	0.333767	2.98227	0.0340991	2.88013	0.0356018
		2.1495	0.323317	3.07918	0.0238026	3.05622	0.0254078
		2.1495	0.283118	3.07918	0.0377817	3.05622	0.0204281
				3.07918	0.0249594	3.05622	0.0174784
						3.18454	0.0167952
						3.18454	0.0169839
						3.18454	0.0195215
						3.5791	0.0114789
						3.5791	0.0119873
						3.5791	0.01197
