# Supplementary material for: Intra-crystalline protein diagenesis (IcPD) in Patella vulgata. Part II: Breakdown and temperature sensitivity
Source: Quat Geochronol. 2013 Apr;16:158–72. doi: 10.1016/j.quageo.2012.08.001 (PMC3743298; doi:10.1016/j.quageo.2012.08.001)
Supplement: Supplementary file 4 [file mmc4.xlsx]

## Sheet: Kinetic Patella data
	Concentration (pmol/mg)											D/L values
Sample name	Asx	Glx	Ser	L-Thr	Gly	Ala	Val	Phe	Leu	Ile	Sample name	Asx D/L	Glx D/L	Ser D/L	Ala D/L	Val D/L	Phe D/L	Leu D/L	Ile D/L	[Ser]/[Ala]	Temperature	Bulk/rim	Size fraction	THAA (H) / FAA (F)	Hydrolysis time (h)	Bleaching time (h)	Heating time (h)
080BPh01pmF	5.96786	1.10148	4.74904	0	30.2906	15.7597	3.57458	8.84005	0	4.17968	080BPh01pmF	0	n.d.	n.d.	0.622495	n.d.	n.d.	n.d.	n.d.	0.301341	80	Bulk	Medium/fine	F		48	0
080BPh01pmH*	1420.3	372.671	524.173	403.316	980.615	399.254	290.388	160.764	317.921	206.787	080BPh01pmH*	0.120837	0.0549382	0.0894443	0.0581164	0.0292215	0.0410783	0.0435368	0.0193827	1.31288	80	Bulk	Medium/fine	H	24	48	0
080BPh02pmF	5.65812	0.59559	3.22444	0	47.919	11.1953	3.45036	8.99627	0	4.30437	080BPh02pmF	0	n.d.	n.d.	n.d.	n.d.	n.d.	n.d.	n.d.	0.288016	80	Bulk	Medium/fine	F		48	0
080BPh02pmH*	1285.21	350.169	450.961	362.278	856.145	371.448	260.986	145.007	288.66	182.891	080BPh02pmH*	0.125498	0.0564682	0.103497	0.0565186	0.0308006	0.0422622	0.0372911	0.0108094	1.21406	80	Bulk	Medium/fine	H	24	48	0
080BPh03pmF	5.61427	0.722926	3.07202	0	43.3972	7.21783	3.51582	8.78278	0	3.76291	080BPh03pmF	0	n.d.	n.d.	n.d.	n.d.	n.d.	n.d.	n.d.	0.425615	80	Bulk	Medium/fine	F		48	0
080BPh03pmH*	1439.73	407.512	594.038	270.759	1122.63	437.224	320.216	181.179	349.535	225.841	080BPh03pmH*	0.122671	0.0531715	0.0984418	0.0653951	0.0314956	0.0407187	0.0366739	0.0208559	1.35866	80	Bulk	Medium/fine	H	24	48	0
080BPh04pmF	17.9527	1.11987	7.41339	1.63889	54.4493	8.06446	3.9127	9.31738	0	5.2796	080BPh04pmF	0.158132	n.d.	n.d.	n.d.	n.d.	n.d.	n.d.	n.d.	0.919267	80	Bulk	Medium/fine	F		48	24
080BPh04pmH*	1389.45	404.004	607.898	457.164	1182.14	452.628	340.779	193.715	366.524	235.379	080BPh04pmH*	0.182044	0.0750556	0.144077	0.0932743	0.0328624	0.0504495	0.0464883	0.0231638	1.34304	80	Bulk	Medium/fine	H	24	48	24
080BPh05pmF	21.9699	1.26407	4.73506	0	56.8568	6.93216	3.53765	8.90652	0	4.32364	080BPh05pmF	0.178814	n.d.	n.d.	n.d.	n.d.	n.d.	n.d.	n.d.	0.683057	80	Bulk	Medium/fine	F		48	24
080BPh05pmH*	1296.35	403.996	599.362	466.305	1120.08	454.486	330.474	187.911	352.797	224.348	080BPh05pmH*	0.17627	0.0755066	0.151489	0.0976196	0.0362093	0.0498344	0.0424496	0.0104551	1.31877	80	Bulk	Medium/fine	H	24	48	24
080BPh06pmF	17.0603	1.15169	5.44499	2.16218	56.8715	6.21725	4.73339	9.74786	0	4.18056	080BPh06pmF	0.171497	n.d.	n.d.	n.d.	n.d.	n.d.	n.d.	n.d.	0.875788	80	Bulk	Medium/fine	F		48	24
080BPh06pmH*	1289.98	361.018	472.741	364.364	949.937	395.436	286.221	158.378	304.345	202.3	080BPh06pmH*	0.183144	0.0807976	0.169263	0.100553	0.0372361	0.0552836	0.044411	0.0126674	1.19549	80	Bulk	Medium/fine	H	24	48	24
080BPh07pmF	43.5166	2.68388	15.0505	3.92498	78.095	11.8647	4.56114	10.251	1.77002	4.2846	080BPh07pmF	0.282069	n.d.	0.42639	n.d.	n.d.	n.d.	n.d.	n.d.	1.2685	80	Bulk	Medium/fine	F		48	96
080BPh07pmH*	1335.14	386.581	483.531	367.381	1031.64	417.433	306.745	171.619	335.092	217.165	080BPh07pmH*	0.247221	0.109319	0.271193	0.101167	0.0413231	0.0711922	0.0614838	0.0288825	1.15834	80	Bulk	Medium/fine	H	24	48	96
080BPh08pmF	46.4985	3.19237	14.4428	3.8061	84.5781	12.0011	5.01291	9.86916	1.65596	4.87893	080BPh08pmF	0.282066	n.d.	n.d.	n.d.	n.d.	n.d.	n.d.	n.d.	1.20346	80	Bulk	Medium/fine	F		48	96
080BPh08pmH*	1250.93	329.918	370.792	289.738	835.378	356.035	255.068	138.107	276.381	184.716	080BPh08pmH*	0.245777	0.117785	0.285083	0.125961	0.0480082	0.0771243	0.0672625	0.0320431	1.04145	80	Bulk	Medium/fine	H	24	48	96
080BPh09pmF	44.5012	2.51572	11.1348	4.79687	77.5085	11.1259	4.78298	6.36502	1.52489	4.39321	080BPh09pmF	0.298421	n.d.	n.d.	n.d.	n.d.	n.d.	n.d.	n.d.	1.00079	80	Bulk	Medium/fine	F		48	96
080BPh09pmH*	1505.95	452.731	683.058	489.594	1454.09	510.371	390.916	225.523	424.902	265.089	080BPh09pmH*	0.246798	0.0994416	0.234957	0.108065	0.0370646	0.0617053	0.0652658	0.0326452	1.33836	80	Bulk	Medium/fine	H	24	48	96
080BPh10pmF	152.498	13.7218	41.1688	13.0144	150.376	53.7189	6.75549	10.607	8.15614	6.44453	080BPh10pmF	0.475296	n.d.	0.808302	0.489117	n.d.	n.d.	n.d.	n.d.	0.766373	80	Bulk	Medium/fine	F		48	480
080BPh10pmH*	1452.88	409.564	445.47	331.222	1146.61	470.015	329.162	184.97	352.978	230.561	080BPh10pmH*	0.393011	0.173094	0.466627	0.216344	0.0604824	0.112122	0.0871329	0.0402397	0.94778	80	Bulk	Medium/fine	H	24	48	480
080BPh11pmF	148.336	13.791	71.4834	15.8944	182.053	58.6553	11.1229	15.2843	12.4674	8.45632	080BPh11pmF	0.479759	n.d.	0.650138	0.465425	n.d.	0.155224	n.d.	n.d.	1.2187	80	Bulk	Medium/fine	F		48	480
080BPh11pmH*	1374.39	466.495	632.726	443.38	1571.06	553.312	406.651	241.269	442.336	275.547	080BPh11pmH*	0.403331	0.160245	0.446222	0.180173	0.0506191	0.0963245	0.0814383	0.0491804	1.14352	80	Bulk	Medium/fine	H	24	48	480
080BPh12pmF	151.338	15.3346	87.9213	19.0631	201.478	65.3773	12.3029	15.2651	13.0942	7.59711	080BPh12pmF	0.471705	0.260488	0.625965	0.452283	n.d.	0.0887194	n.d.	n.d.	1.34483	80	Bulk	Medium/fine	F		48	480
080BPh12pmH*	1351.08	360.014	344.938	135.48	918.83	412.907	272.216	150.683	294.349	195.416	080BPh12pmH*	0.389066	0.185531	0.471755	0.243136	0.0689733	0.127893	0.0969263	0.0518782	0.83539	80	Bulk	Medium/fine	H	24	48	480
080BPh13pmF	210.408	21.3947	130.535	27.3668	272.664	101.526	17.3502	18.7684	21.3326	10.3474	080BPh13pmF	0.560738	0.299424	0.695424	0.478739	0.568391	0.18162	0.261768	n.d.	1.28572	80	Bulk	Medium/fine	F		48	720
080BPh13pmH*	1283.27	432.379	510.806	368.946	1294.95	541.995	360.361	205.699	390.852	240.671	080BPh13pmH*	0.448995	0.183463	0.507868	0.246332	0.0638224	0.118412	0.0984752	0.0640075	0.942455	80	Bulk	Medium/fine	H	24	48	720
080BPh14pmF	212.783	24.5512	107.19	26.898	256.444	101.275	16.3501	18.233	22.2811	8.16308	080BPh14pmF	0.529475	0.307928	0.73158	0.480335	0.563781	0.199961	0.224862	n.d.	1.0584	80	Bulk	Medium/fine	F		48	720
080BPh14pmH*	1233.63	309.39	226.765	175.746	697.426	394.391	225.724	116.753	244.124	165.997	080BPh14pmH*	0.449053	0.230524	0.559417	0.32877	0.109204	0.184747	0.130786	0.0681205	0.574977	80	Bulk	Medium/fine	H	24	48	720
080BPh15pmF	213.95	23.8702	153.427	32.2539	306.203	109.72	19.036	19.0425	23.2006	9.4381	080BPh15pmF	0.534423	0.3338	0.680898	0.465157	0.486688	0.215177	0.212379	n.d.	1.39836	80	Bulk	Medium/fine	F		48	720
080BPh15pmH*	1414.41	442.09	529.551	378.82	1426.83	573.623	374.242	212.936	400.762	252.31	080BPh15pmH*	0.465661	0.192226	0.501353	0.262175	0.0648977	0.123624	0.101431	0.0514428	0.92317	80	Bulk	Medium/fine	H	24	48	720
080BPh16pmF	250.216	29.0611	105.151	26.1251	298.4	130.677	20.6911	21.9908	30.3218	13.2066	080BPh16pmF	0.576264	0.362268	0.752087	0.564877	0.541936	0.248515	0.36253	n.d.	0.804663	80	Bulk	Medium/fine	F		48	960
080BPh16pmH*	1430.79	465.139	517.168	388.806	1544.35	581.515	405.779	231.205	425.294	269.432	080BPh16pmH*	0.514556	0.210995	0.551924	0.277594	0.0737995	0.132697	0.108472	0.0693993	0.889346	80	Bulk	Medium/fine	H	24	48	960
080BPh17pmF	252.623	28.8235	76.5355	22.2259	250.734	113.937	18.2731	19.9277	25.3486	10.6086	080BPh17pmF	0.567392	0.401645	0.788291	0.572679	0.66343	0.245244	0.31485	n.d.	0.671735	80	Bulk	Medium/fine	F		48	960
080BPh17pmH*	1263.49	358.123	289.693	221.166	915.547	415.657	261.97	145.824	285.811	190.213	080BPh17pmH*	0.491436	0.233553	0.542214	0.311553	0.0981311	0.170879	0.12575	0.0811814	0.696953	80	Bulk	Medium/fine	H	24	48	960
080BPh18pmF	252.565	28.3575	74.018	22.9266	242.723	110.983	17.9624	20.533	26.2952	11.4753	080BPh18pmF	0.571126	0.414669	0.795972	0.580987	0.65953	0.251706	0.359945	n.d.	0.666934	80	Bulk	Medium/fine	F		48	960
080BPh18pmH*	1266.89	347.544	277.978	208.75	877.052	414.975	260.733	138.267	278.654	188.675	080BPh18pmH*	0.485495	0.239685	0.562255	0.322977	0.100519	0.176344	0.131348	0.0827677	0.669866	80	Bulk	Medium/fine	H	24	48	960
080BPh19pmF	356.689	39.21	111.879	35.0688	353.798	173.277	28.6446	23.1647	43.6872	16.0542	080BPh19pmF	0.636092	0.394039	0.874957	0.585763	0.447474	0.332633	0.36539	0.261297	0.645666	80	Bulk	Medium/fine	F		48	1443
080BPh19pmH*	1306.2	367.611	278.488	215.405	1007.26	456.171	283.491	152.351	307.171	207.793	080BPh19pmH*	0.552924	0.269638	0.623189	0.366671	0.124707	0.201537	0.189169	0.127185	0.610491	80	Bulk	Medium/fine	H	24	48	1443
080BPh20pmF	357.067	41.5184	132.837	37.6085	399.541	183.161	31.4112	25.076	46.7555	17.1615	080BPh20pmF	0.614922	0.38384	0.857248	0.585274	0.402791	0.365072	0.354732	0.239954	0.725246	80	Bulk	Medium/fine	F		48	1443
080BPh20pmH*	1397.09	379.179	292.932	228.016	1034.91	471.502	294.675	154.457	307.007	208.672	080BPh20pmH*	0.543461	0.267176	0.626926	0.362005	0.118745	0.202105	0.159855	0.101823	0.621275	80	Bulk	Medium/fine	H	24	48	1443
080BPh21pmF	346.449	39.6269	97.5846	31.7906	328.704	164.521	27.4052	22.9928	42.6806	15.3501	080BPh21pmF	0.63519	0.420269	0.880938	0.605606	0.442739	0.332091	0.378724	0.264255	0.593145	80	Bulk	Medium/fine	F		48	1443
080BPh21pmH*	1364.91	365.129	272.611	212.064	992.116	464.715	284.479	152.133	308.756	209.341	080BPh21pmH*	0.559311	0.28461	0.638087	0.388268	0.128321	0.211518	0.195527	0.133373	0.58662	80	Bulk	Medium/fine	H	24	48	1443
080BPh22pmF	404.889	46.7398	98.9579	24.0788	179.961	224.804	38.9715	30.1025	58.9513	24.1592	080BPh22pmF	0.707901	0.432829	0.908995	0.656119	0.434788	0.406328	0.43357	0.284176	0.440197	80	Bulk	Medium/fine	F		48	2160
080BPh22pmH*	1296.37	366.862	245.623	185.475	958.027	472.836	273.355	147.566	290.745	194.409	080BPh22pmH*	0.599454	0.307532	0.629051	0.442255	0.164357	0.242875	0.208218	0.143213	0.519467	80	Bulk	Medium/fine	H	24	48	2160
080BPh23pmF	431.438	46.6315	111.427	39.6137	400.522	233.593	40.8762	28.8513	60.9729	22.755	080BPh23pmF	0.710479	0.447287	0.905068	0.659435	0.411506	0.466243	0.435228	0.318986	0.477013	80	Bulk	Medium/fine	F		48	2160
080BPh23pmH*	1193.75	343.912	244.134	180.199	995.539	489.886	261.072	138.009	275.734	181.933	080BPh23pmH*	0.616049	0.310164	0.631457	0.427146	0.153507	0.254375	0.214537	0.13835	0.498348	80	Bulk	Medium/fine	H	24	48	2160
080BPh24pmF	422.554	44.9757	90.3796	34.8819	352.105	211.25	36.3831	27.2352	55.0772	20.7307	080BPh24pmF	0.703292	0.439392	0.917606	0.66152	0.441925	0.451219	0.439035	0.344666	0.427833	80	Bulk	Medium/fine	F		48	2160
080BPh24pmH*	1289.79	352.713	229.422	175.979	917.141	466.107	265.8	137.532	281.559	187.976	080BPh24pmH*	0.607315	0.316243	0.681177	0.456033	0.160338	0.263356	0.212971	0.147578	0.49221	80	Bulk	Medium/fine	H	24	48	2160
080BPh25pmF	582.832	62.3654	191.514	71.1572	575.569	432.444	88.1047	49.1175	114.204	59.6031	080BPh25pmF	0.762596	0.490258	0.919784	0.685742	0.364666	0.474434	0.567533	0.4281	0.442864	80	Bulk	Medium/fine	F		48	3601
080BPh25pmH*	1032.8	298.032	167.941	134.264	721.144	451.125	240.46	121.094	247.541	168.124	080BPh25pmH*	0.671112	0.3748	0.704277	0.596249	0.213934	0.309658	0.312551	0.230404	0.372271	80	Bulk	Medium/fine	H	24	48	3601
080BPh26pmF	525.157	60.2258	137.467	49.4352	354.665	320.047	63.2108	41.6585	94.3297	48.775	080BPh26pmF	0.726317	0.534959	0.404685	0.685023	0.469784	0.471511	0.581873	0.417376	0.429523	80	Bulk	Medium/fine	F		48	3601
080BPh26pmH*	1155.92	394.114	284.256	207.281	16.1992	580.786	316.843	170.994	328.486	212.081	080BPh26pmH*	0.665873	0.30651	0.555711	0.548093	0.173964	0.261379	0.277891	0.20015	0.489433	80	Bulk	Medium/fine	H	24	48	3601
080BPh27pmF	511.515	54.6395	119.995	48.5762	442.441	316.456	76.7885	42.0718	91.2905	50.2453	080BPh27pmF	0.755888	0.533721	0.906533	0.718109	0.430772	0.439104	0.598997	0.43891	0.379185	80	Bulk	Medium/fine	F		48	3601
080BPh27pmH*	1032.64	315.623	167.286	130.215	697.42	450.532	239.154	123.686	265.011	175.583	080BPh27pmH*	0.675151	0.372281	0.681452	0.568923	0.221013	0.322014	0.332451	0.242003	0.371309	80	Bulk	Medium/fine	H	24	48	3601
080BPh28pmF	630.969	67.7798	111.429	53.1019	530.743	388.533	103.523	52.4866	120.088	70.732	080BPh28pmF	0.803741	0.608067	0.93268	0.749839	0.43724	0.510333	0.657165	0.513396	0.286793	80	Bulk	Medium/fine	F		48	5737.5
080BPh28pmH*	1312.83	432.744	217.295	190.753	1095.13	651.036	348.677	188.008	377.672	240.524	080BPh28pmH*	0.740592	0.38528	0.75218	0.603302	0.228452	0.341888	0.367271	0.268591	0.333767	80	Bulk	Medium/fine	H	24	48	5737.5
080BPh29pmF	666.822	70.2052	106.329	53.2334	531.006	383.39	104.11	52.7834	123.646	73.3185	080BPh29pmF	0.793507	0.577042	0.940024	0.748606	0.433364	0.508318	0.661337	0.503572	0.277338	80	Bulk	Medium/fine	F		48	5737.5
080BPh29pmH*	1209.58	397.013	205.996	181.506	1057.03	637.135	340.911	181.679	354.619	230.285	080BPh29pmH*	0.752656	0.391035	0.762314	0.647057	0.22947	0.346856	0.364776	0.26958	0.323317	80	Bulk	Medium/fine	H	24	48	5737.5
080BPh30pmF	670.662	66.4061	217.313	93.1607	948.945	532.594	134.641	63.7685	153.977	83.0113	080BPh30pmF	0.809709	0.531672	0.990669	0.684303	0.325165	0.550535	0.590296	0.445706	0.408027	80	Bulk	Medium/fine	F		48	5737.5
080BPh30pmH*	1077.11	317.954	135.038	112.326	702.244	476.966	239.644	120.105	261.573	173.707	080BPh30pmH*	0.723655	0.415947	0.710357	0.639241	0.274076	0.392032	0.406672	0.310632	0.283118	80	Bulk	Medium/fine	H	24	48	5737.5
110BPh31pmF	4.71664	0.861263	3.61942	0	15.0008	29.4247	2.09113	5.51162	1.47256	3.30747	110BPh31pmF	0	n.d.	n.d.	0.797352	n.d.	n.d.	n.d.	n.d.	0.123006	110	Bulk	Medium/fine	F		48	0
110BPh31pmH*	1480.82	451.126	796.101	606.403	1657.73	519.434	382.305	212.114	412.739	259.63	110BPh31pmH*	0.10891	0.0492252	0.0624495	0.0720288	0.0246142	0.0406616	0.0386151	0.0270755	1.53263	110	Bulk	Medium/fine	H	24	48	0
110BPh32pmF	26.4652	3.4254	5.55729	1.90011	40.4751	23.8052	1.94581	5.71877	2.48279	3.26571	110BPh32pmF	0.0377439	n.d.	n.d.	0.662567	n.d.	n.d.	n.d.	n.d.	0.233449	110	Bulk	Medium/fine	F		48	0
110BPh32pmH*	1362.2	341.329	476.529	394.271	993.922	378.952	272.662	136.371	287.161	194.004	110BPh32pmH*	0.110818	0.0521107	0.08014	0.0599319	0.0387955	0.051521	0.0357197	0.0280027	1.25749	110	Bulk	Medium/fine	H	24	48	0
110BPh33pmF	5.51102	0.774663	2.33838	0	14.7067	15.7575	1.90098	4.95278	0	2.9486	110BPh33pmF	0	n.d.	n.d.	0.659212	n.d.	n.d.	n.d.	n.d.	0.148399	110	Bulk	Medium/fine	F		48	0
110BPh33pmH*	1308.97	346.258	474.284	357.898	943.368	366.921	263.349	134.514	281.329	186.799	110BPh33pmH*	0.110144	0.0521974	0.0837549	0.0553943	0.0367626	0.0463706	0.0414871	0.0200353	1.2926	110	Bulk	Medium/fine	H	24	48	0
110BPh04pmF	175.482	20.8711	54.467	11.6004	172.429	68.5395	11.6172	11.1739	29.6059	10.9958	110BPh04pmF	0.535456	0.48747	0.752666	0.564886	n.d.	n.d.	n.d.	n.d.	0.79468	110	Bulk	Medium/fine	F		48	24
110BPh04pmH*	1257.65	332.961	225.353	178.742	867.492	380.398	229.659	119.184	269.262	181.622	110BPh04pmH*	0.529726	0.286684	0.673034	0.327309	0.0773064	0.229203	0.149947	0.103547	0.592415	110	Bulk	Medium/fine	H	24	48	24
110BPh05pmF	180.162	21.2054	50.0867	12.634	173.336	70.4025	10.3929	10.2824	30.6204	9.22026	110BPh05pmF	0.542794	0.520628	0.737597	0.571737	n.d.	n.d.	n.d.	n.d.	0.711434	110	Bulk	Medium/fine	F		48	24
110BPh05pmH*	1217.37	372.527	326.129	241.337	1136.42	436.574	277.826	155.265	316.475	210.244	110BPh05pmH*	0.536882	0.25241	0.654148	0.285728	0.0647919	0.181045	0.127134	0.0781783	0.747018	110	Bulk	Medium/fine	H	24	48	24
110BPh06pmF	185.257	19.9606	49.5711	11.0462	166.395	68.8722	11.6065	10.9089	30.4388	9.16048	110BPh06pmF	0.538867	0.530702	0.762394	0.594649	n.d.	n.d.	n.d.	n.d.	0.719755	110	Bulk	Medium/fine	F		48	24
110BPh06pmH*	1366.45	427.053	414.022	302.116	1272.53	495.718	351.446	192.104	382.363	253.109	110BPh06pmH*	0.547889	0.236513	0.642829	0.26854	0.0620342	0.161369	0.121473	0.0749322	0.835195	110	Bulk	Medium/fine	H	24	48	24
110BPh01pmF	471.326	54.4144	73.7489	29.7715	371.33	253.051	49.148	32.2921	75.109	33.6471	110BPh01pmF	0.766029	0.616009	0.914796	0.745741	0.509981	0.533427	0.70325	0.395905	0.29144	110	Bulk	Medium/fine	F		48	120
110BPh01pmH*	1011.1	340.643	159.701	133.789	1058.32	493.476	260.997	142.695	289.025	190.236	110BPh01pmH*	0.768707	0.44697	0.842732	0.570221	0.196827	0.356314	0.320624	0.226675	0.323625	110	Bulk	Medium/fine	H	24	48	120
110BPh02pmF	521.675	62.9978	106.944	40.0072	488.012	302.197	61.1087	36.4598	88.2128	39.0159	110BPh02pmF	0.770877	0.611579	0.980493	0.717148	0.439718	0.521095	0.650464	0.407131	0.353888	110	Bulk	Medium/fine	F		48	120
110BPh02pmH*	1037.31	320.043	109.472	93.4245	773.044	430.126	212.543	107.797	246.159	161.926	110BPh02pmH*	0.746793	0.482221	0.824362	0.622465	0.227833	0.455974	0.365816	0.261204	0.254511	110	Bulk	Medium/fine	H	24	48	120
110BPh03pmF	466.09	57.4663	102.117	36.5532	447.14	281.656	51.9124	34.2988	83.4701	37.1148	110BPh03pmF	0.768296	0.614799	0.943974	0.719521	0.435902	0.541105	0.66822	0.386363	0.362558	110	Bulk	Medium/fine	F		48	120
110BPh03pmH*	1028.56	345.129	154.722	130.357	1010.11	490.679	262.433	141.406	292.172	193.097	110BPh03pmH*	0.768425	0.451912	0.853654	0.573985	0.197913	0.363911	0.329359	0.237222	0.315322	110	Bulk	Medium/fine	H	24	48	120
110BPh19pmF	432.382	50.9789	73.6319	29.144	423.424	243.091	43.4937	29.2954	67.7855	32.3908	110BPh19pmF	0.757827	0.620717	0.937342	0.73632	0.529997	0.533498	0.554172	0.454426	0.302899	110	Bulk	Medium/fine	F		48	120
110BPh19pmH*	1017.3	359.3	188.277	158.884	963.47	514.804	289.757	159.407	312.724	208.686	110BPh19pmH*	0.774368	0.415153	0.857122	0.538349	0.173398	0.313807	0.287011	0.212128	0.365725	110	Bulk	Medium/fine	H	24	48	120
110BPh20pmF	432.508	54.7704	70.7988	30.0549	425.235	245.601	44.4053	30.8482	72.524	34.5398	110BPh20pmF	0.760305	0.622992	0.943012	0.72974	0.502219	0.557355	0.559011	0.45033	0.288267	110	Bulk	Medium/fine	F		48	120
110BPh20pmH*	1179.05	392.02	193.627	158.557	1050.39	542.808	292.754	163.205	327.665	214.053	110BPh20pmH*	0.758334	0.418479	0.80137	0.563934	0.177615	0.340307	0.298131	0.207732	0.356714	110	Bulk	Medium/fine	H	24	48	120
110BPh21pmF	444.638	56.9656	127.449	40.5219	606.251	293.918	58.9401	34.7207	79.0693	38.3974	110BPh21pmF	0.750444	0.593831	0.905826	0.693059	0.411138	0.508508	0.521046	0.368061	0.43362	110	Bulk	Medium/fine	F		48	120
110BPh21pmH*	1101.46	410.196	231.293	191.46	1194.8	573.183	319.978	186.416	355.642	226.69	110BPh21pmH*	0.742501	0.397043	0.848705	0.528964	0.158412	0.303563	0.279826	0.191442	0.403524	110	Bulk	Medium/fine	H	24	48	120
110BPh34pmF	610.552	60.6179	99.7076	49.0985	404.202	432.529	99.4249	49.8705	120.96	58.0025	110BPh34pmF	0.855894	0.628426	1.00621	0.776533	0.424452	0.728071	0.68321	0.516802	0.230522	110	Bulk	Medium/fine	F		48	240
110BPh34pmH*	1044.31	345.086	123.873	101.83	1071.27	545.012	268.947	135.767	280.084	184.171	110BPh34pmH*	0.781731	0.463992	0.697255	0.678828	0.301088	0.466725	0.427043	0.353215	0.227285	110	Bulk	Medium/fine	H	24	48	240
110BPh35pmF	604.215	63.091	62.8924	41.9549	262.942	357.951	82.4181	44.1017	108.172	52.6308	110BPh35pmF	0.852099	0.655891	0.985287	0.804634	0.501755	0.747863	0.723622	0.574194	0.175701	110	Bulk	Medium/fine	F		48	240
110BPh35pmH*	1171.78	404.656	145.452	125.381	1274.7	623.195	312.642	161.356	324.78	212.649	110BPh35pmH*	0.783707	0.484996	0.832594	0.671869	0.283392	0.462562	0.418847	0.329925	0.233397	110	Bulk	Medium/fine	H	24	48	240
110BPh36pmF	586.839	59.8698	96.7111	45.0481	681.605	413.243	99.9654	50.4961	119.482	59.8776	110BPh36pmF	0.85765	0.626445	0.996853	0.784805	0.432505	0.657423	0.661803	0.489025	0.23403	110	Bulk	Medium/fine	F		48	240
110BPh36pmH*	1064.82	404.977	168.992	143.447	1011.07	537.33	283.454	139.369	315.52	196.053	110BPh36pmH*	0.740973	0.381599	0.359442	0.614961	0.264921	0.407307	0.356742	0.32403	0.314504	110	Bulk	Medium/fine	H	24	48	240
110BPh37pmF	684.043	68.346	63.7392	42.9647	713.068	470.975	121.482	59.1946	142.357	77.8687	110BPh37pmF	0.877062	0.695254	1.00684	0.833515	0.497479	0.769817	0.779787	0.586428	0.135334	110	Bulk	Medium/fine	F		48	384
110BPh37pmH*	1000.61	329.389	71.7191	71.5276	1004.97	553.984	249.8	122.602	259.022	173.363	110BPh37pmH*	0.827799	0.577987	0.834814	0.792025	0.39339	0.615955	0.571564	0.46758	0.129461	110	Bulk	Medium/fine	H	24	48	384
110BPh38pmF	645.506	63.6168	50.9762	34.3867	581.498	406.662	106.247	51.8876	128.812	68.8473	110BPh38pmF	0.881811	0.685214	1.00239	0.829075	0.512213	0.787004	0.778115	0.631393	0.125353	110	Bulk	Medium/fine	F		48	384
110BPh38pmH*	939.719	365.052	89.3608	95.9258	1197.72	638.04	295.768	153.771	306.273	195.198	110BPh38pmH*	0.844145	0.534972	0.855208	0.777452	0.350319	0.581326	0.534956	0.428212	0.140055	110	Bulk	Medium/fine	H	24	48	384
110BPh39pmF	719.71	66.9061	86.9382	54.0468	939.018	552.856	142.437	66.5895	160.065	84.0297	110BPh39pmF	0.891624	0.672355	1.00959	0.822261	0.4524	0.783855	0.74731	0.561164	0.157253	110	Bulk	Medium/fine	F		48	384
110BPh39pmH*	978.445	334.75	76.9916	77.4085	987.475	572.498	260.821	127.704	265.946	177.651	110BPh39pmH*	0.832967	0.570589	0.834976	0.78761	0.384683	0.601725	0.562371	0.461974	0.134484	110	Bulk	Medium/fine	H	24	48	384
110BPh28pmF	627.101	72.9838	29.9941	26.8102	542.304	403.026	98.5346	48.8422	127.35	72.5288	110BPh28pmF	0.879578	0.805879	0.958377	0.881373	0.606407	0.838678	0.837334	0.717726	0.0744224	110	Bulk	Medium/fine	F		48	480
110BPh28pmH*	912.542	327.502	47.4668	60.7994	740.092	541.775	227.264	114.76	251.382	165.165	110BPh28pmH*	0.85352	0.638336	0.831644	0.830387	0.418408	0.715068	0.64584	0.514473	0.0876134	110	Bulk	Medium/fine	H	24	48	480
110BPh29pmF	718.637	77.8099	66.8188	51.8762	1033.04	594.51	151.831	70.7788	174.836	96.6284	110BPh29pmF	0.87965	0.756516	1.01864	0.852955	0.463882	0.842353	0.789674	0.656949	0.112393	110	Bulk	Medium/fine	F		48	480
110BPh29pmH*	842.296	312.924	47.5779	62.0476	707.461	525.386	225.15	115.496	256.563	168.038	110BPh29pmH*	0.856675	0.626918	0.918476	0.816653	0.402625	0.698259	0.62853	0.531046	0.0905579	110	Bulk	Medium/fine	H	24	48	480
110BPh30pmF	648.231	75.4803	46.1244	35.9158	724.798	477.063	121.065	58.134	156.7	86.478	110BPh30pmF	0.878902	0.785611	0.973626	0.86337	0.52808	0.852706	0.817877	0.729768	0.0966842	110	Bulk	Medium/fine	F		48	480
110BPh30pmH*	876.509	308.127	47.6456	59.1519	696.629	540.777	222.422	112.186	248.655	164.325	110BPh30pmH*	0.840288	0.639	0.817191	0.833534	0.423987	0.677157	0.644262	0.51459	0.0881059	110	Bulk	Medium/fine	H	24	48	480
110BPh16pmF	604.195	70.0432	28.4484	32.4094	777.226	512.966	138.677	64.0449	152.09	41.3493	110BPh16pmF	0.899883	0.821718	0.974595	0.901772	0.593212	0.818127	0.86794	n.d.	0.0554587	110	Bulk	Medium/fine	F		48	720
110BPh16pmH*	946.421	408.562	43.6987	70.8642	1046.76	726.316	304.822	167.465	327.413	77.7998	110BPh16pmH*	0.88727	0.666549	0.763557	0.874632	0.473033	0.749493	0.705602	n.d.	0.0601648	110	Bulk	Medium/fine	H	24	48	720
110BPh17pmF	663.067	73.9439	28.6245	31.1788	735.146	522.72	144.235	68.5232	163.299	97.2629	110BPh17pmF	0.902605	0.837928	0.894992	0.889735	0.612905	0.779527	0.869834	0.765729	0.0547607	110	Bulk	Medium/fine	F		48	720
110BPh17pmH*	883.315	361.343	35.5012	57.4329	853.647	628.392	257.373	133.904	278.366	186.083	110BPh17pmH*	0.887622	0.683029	0.72928	0.873203	0.502666	0.756145	0.721527	0.562742	0.0564953	110	Bulk	Medium/fine	H	24	48	720
110BPh18pmF	706.733	78.7524	32.3261	37.3567	893.579	591.075	154.28	70.2663	166.935	97.9084	110BPh18pmF	0.903402	0.837388	0.963184	0.898526	0.573273	0.862297	0.902634	0.686849	0.0546904	110	Bulk	Medium/fine	F		48	720
110BPh18pmH*	769.038	335.503	43.7206	66.1153	919.15	655.075	276.966	150.274	296.919	189.267	110BPh18pmH*	0.900577	0.642018	0.695104	0.848387	0.440525	0.726608	0.676992	0.545526	0.0667414	110	Bulk	Medium/fine	H	24	48	720
110BPh07pmF	663.459	76.2144	17.8394	24.8158	523.077	483.728	134.189	61.3633	157.959	98.2967	110BPh07pmF	0.908638	0.864773	1.02769	0.924679	0.695972	0.809546	1.02854	0.78617	0.0368789	110	Bulk	Medium/fine	F		48	840
110BPh07pmH*	838.132	380.565	30.4763	58.0138	1049.44	344.501	275.415	145.955	298.779	195.302	110BPh07pmH*	0.896324	0.686538	0.698909	0.0356704	0.508111	0.795246	0.763649	0.605634	0.0884651	110	Bulk	Medium/fine	H	24	48	840
110BPh08pmF	731.826	83.3411	31.0046	40.7466	875.962	679.819	189.717	83.1565	209.824	124.553	110BPh08pmF	0.912082	0.844828	0.950933	0.913665	0.611406	0.840681	0.992178	0.779359	0.0456071	110	Bulk	Medium/fine	F		48	840
110BPh08pmH*	849.971	379.115	30.4234	58.8992	1008.41	680.235	281.031	147.557	304.4	200.113	110BPh08pmH*	0.897355	0.689523	0.746967	0.885739	0.507437	0.795491	0.771468	0.614027	0.0447249	110	Bulk	Medium/fine	H	24	48	840
110BPh09pmF	640.778	74.1661	23.8738	31.9064	652.764	553.261	158.089	68.4817	171.754	102.288	110BPh09pmF	0.911136	0.850253	0.881418	0.905859	0.618332	0.82144	1.00077	0.788386	0.043151	110	Bulk	Medium/fine	F		48	840
110BPh09pmH*	904.602	428.823	37.249	71.0201	1258.59	782.073	328.31	177.577	353.247	228.066	110BPh09pmH*	0.91011	0.67196	0.69837	0.881496	0.493792	0.787438	0.749453	0.599088	0.0476285	110	Bulk	Medium/fine	H	24	48	840
110BPh10pmF	666.145	79.5556	17.4759	25.0709	585.247	536.662	147.406	65.6651	169.32	104.01	110BPh10pmF	0.916197	0.889745	0.719875	0.927827	0.705717	0.834269	1.03649	0.842467	0.032564	110	Bulk	Medium/fine	F		48	960
110BPh10pmH*	813.911	346.33	20.9756	46.0447	895.21	625.403	246.611	124.089	266.652	179.578	110BPh10pmH*	0.906429	0.734978	0.739978	0.889769	0.558212	0.830871	0.820439	0.678474	0.0335393	110	Bulk	Medium/fine	H	24	48	960
110BPh11pmF	638.676	77.5075	18.9745	30.4507	677.335	574.141	162.007	69.1038	185.172	109.806	110BPh11pmF	0.914915	0.866654	0.88903	0.912371	0.632518	0.895626	1.03659	0.874002	0.0330486	110	Bulk	Medium/fine	F		48	960
110BPh11pmH*	746.958	334.952	20.9424	45.7089	897.435	614.203	240.835	126.149	267.427	174.389	110BPh11pmH*	0.898528	0.717847	0.639237	0.900645	0.552055	0.831583	0.824776	0.632795	0.0340968	110	Bulk	Medium/fine	H	24	48	960
110BPh12pmF	688.281	78.0339	16.0851	26.2507	609.376	547.574	152.817	11.6842	179.298	111.605	110BPh12pmF	0.913022	0.878896	0.972808	0.925597	0.69436	n.d.	1.05168	0.83963	0.0293753	110	Bulk	Medium/fine	F		48	960
110BPh12pmH*	858.631	438.817	28.8133	69.5889	1318.85	844.987	344.11	186.589	369.92	238.635	110BPh12pmH*	0.913596	0.698827	0.832635	0.946822	0.538648	0.822424	0.815283	0.642748	0.0340991	110	Bulk	Medium/fine	H	24	48	960
110BPh13pmF	669.774	84.5809	16.6274	31.6938	1021.71	733.196	194.589	85.5264	202.395	57.6118	110BPh13pmF	0.912531	0.907868	0.82184	0.93922	0.703589	0.889554	0.979008	n.d.	0.022678	110	Bulk	Medium/fine	F		48	1200
110BPh13pmH*	794.536	372.165	16.4401	44.7949	980.543	690.687	272.46	139.772	290.031	192.351	110BPh13pmH*	0.918495	0.748367	0.666369	0.914307	0.595999	0.866119	0.873569	0.712618	0.0238026	110	Bulk	Medium/fine	H	24	48	1200
110BPh14pmF	585.59	74.5371	10.0245	18.1084	535.736	476.158	137.424	57.6252	148.561	47.2199	110BPh14pmF	0.924552	0.945788	n.d.	0.925883	0.68233	0.853432	0.97354	n.d.	0.021053	110	Bulk	Medium/fine	F		48	1200
110BPh14pmH*	724.045	371.561	26.2385	48.1228	1038.21	694.476	283.604	147.112	300.016	193.785	110BPh14pmH*	0.912321	0.717246	0.355808	0.892679	0.580306	0.832879	0.853345	0.700715	0.0377817	110	Bulk	Medium/fine	H	24	48	1200
110BPh15pmF	651.459	79.4085	13.0303	22.1085	691.673	564.651	154.642	69.416	172.093	111.264	110BPh15pmF	0.918896	0.908908	n.d.	0.925614	0.732195	0.874194	0.96254	0.828852	0.0230768	110	Bulk	Medium/fine	F		48	1200
110BPh15pmH*	750.513	345.86	15.8577	42.6274	775.72	635.341	246.582	128.746	269.903	178.946	110BPh15pmH*	0.917073	0.755271	0.704451	0.907246	0.616856	0.864894	0.850185	0.710659	0.0249594	110	Bulk	Medium/fine	H	24	48	1200
140BPh42pmF	5.8319	0.908187	1.87641	0	15.0268	2.14403	1.48707	3.66044	1.14323	2.79178	140BPh42pmF	0.119134	n.d.	n.d.	n.d.	n.d.	n.d.	n.d.	n.d.	0.875183	140	Bulk	Medium/fine	F		48	0
140BPh42pmH*	1351.58	354.535	488.518	398.029	1002.64	371.019	268.46	135.806	295.38	190.575	140BPh42pmH*	0.112803	0.0550093	0.0836706	0.0542194	0.0390971	0.0418344	0.0594667	0.0272421	1.31669	140	Bulk	Medium/fine	H	24	48	0
140BPh43pmF	5.29305	0.932893	1.8366	0	14.6392	1.86311	1.26722	3.23127	3.94641	3.0852	140BPh43pmF	0.101429	n.d.	n.d.	n.d.	n.d.	n.d.	n.d.	n.d.	0.98577	140	Bulk	Medium/fine	F		48	0
140BPh43pmH*	1285.73	322.215	423.362	361.879	903.111	349.409	247.806	120.348	268.692	177.8	140BPh43pmH*	0.114614	0.0507277	0.0835732	0.0598548	0.0445526	0.044609	0.068595	0.032311	1.21165	140	Bulk	Medium/fine	H	24	48	0
140BPh44pmF	30.1439	3.81333	4.8854	1.98551	36.2823	3.88505	2.17356	3.78876	6.19919	2.73688	140BPh44pmF	0.0351746	n.d.	n.d.	n.d.	n.d.	n.d.	n.d.	n.d.	1.25749	140	Bulk	Medium/fine	F		48	0
140BPh44pmH*	1438.63	360.025	498.546	382.242	1009.17	376.633	272.871	136.839	292.765	194.061	140BPh44pmH*	0.112223	0.0550974	0.0814368	0.0559325	0.0387518	0.0388452	0.0477236	0.0293489	1.32369	140	Bulk	Medium/fine	H	24	48	0
140BRh01pmF	7.41682	6.14275	7.21227	0	29.653	7.45015	4.96559	4.32836	0	6.04257	140BRh01pmF	0	n.d.	n.d.	n.d.	n.d.	n.d.	n.d.	n.d.	0.968071	140	Rim	Medium/fine	F		48	0
140BRh02pmF	15.0853	6.9784	6.73485	0	50.749	5.84665	1.11325	4.81121	0	4.9855	140BRh02pmF	0	n.d.	n.d.	n.d.	n.d.	n.d.	n.d.	n.d.	1.15192	140	Rim	Medium/fine	F		48	0
140BRh03pmF	8.15428	5.31405	6.15114	0	27.9683	3.13353	3.90786	4.12772	0	5.59944	140BRh03pmF	0	n.d.	n.d.	n.d.	n.d.	n.d.	n.d.	n.d.	1.96301	140	Rim	Medium/fine	F		48	0
140BRh01pmH*	1270.94	265.987	241.463	241.284	450.275	273.452	183.682	77.7854	188.621	136.481	140BRh01pmH*	0.127688	0.0620891	0.117079	0.0696981	0.0477333	0.10304	0	0	0.883017	140	Rim	Medium/fine	H	24	48	0
140BRh02pmH*	1312.97	267.152	243.352	246.471	439.492	274.111	183.511	74.2422	176.496	137.036	140BRh02pmH*	0.131283	0.0624512	0.121086	0.0719879	0.034859	0.0671673	0	0	0.887786	140	Rim	Medium/fine	H	24	48	0
140BRh03pmH*	1262.84	290.231	262.648	251.818	441.521	274.719	177.978	72.2705	172.501	129.921	140BRh03pmH*	0.138624	0.11588	0.169568	0.0814968	0.0467934	0.0736513	0	0	0.95606	140	Rim	Medium/fine	H	24	48	0
140BPh01pmF	102.087	10.7923	27.1432	6.68833	98.0192	41.3422	5.56465	12.6528	7.86934	4.909	140BPh01pmF	0.458284	n.d.	0.634495	0.57898	n.d.	n.d.	n.d.	n.d.	0.656549	140	Bulk	Medium/fine	F		48	1
140BPh01pmH*	1139.22	360.453	371.071	263.914	814.126	396.535	272.67	155.288	311.533	206.047	140BPh01pmH*	0.42475	0.201116	0.491781	0.210735	0.04441	0.148434	0.0948525	0.126581	0.935784	140	Bulk	Medium/fine	H	24	48	1
140BPh02pmF	100.453	8.53422	20.9928	3.94941	90.4138	32.7778	4.61078	7.36893	3.22236	4.67709	140BPh02pmF	0.444106	n.d.	0.636303	0.583618	n.d.	n.d.	n.d.	n.d.	0.640457	140	Bulk	Medium/fine	F		48	1
140BPh02pmH*	1104.96	343.909	386.551	282.546	879.678	401.313	266.953	152.345	303.876	199.322	140BPh02pmH*	0.429445	0.195775	0.468687	0.20956	0.0445977	0.143066	0.0941171	0.116935	0.963215	140	Bulk	Medium/fine	H	24	48	1
140BPh03pmF	105.543	10.0466	23.5883	4.69823	97.8717	33.6879	5.42796	7.63901	4.21057	4.88417	140BPh03pmF	0.444685	n.d.	0.635798	0.552081	n.d.	n.d.	n.d.	n.d.	0.700202	140	Bulk	Medium/fine	F		48	1
140BPh03pmH*	955.905	312.128	314.576	219.574	719.976	350.744	241.748	135.702	267.955	182.067	140BPh03pmH*	0.428818	0.199963	0.489878	0.210279	0.0571052	0.141619	0.0955293	0.117765	0.896881	140	Bulk	Medium/fine	H	24	48	1
140BPh31pmF	111.983	10.3237	20.5886	4.45493	95.7295	34.0964	5.41514	7.64542	4.67574	5.0019	140BPh31pmF	0.442567	n.d.	0.698963	0.568484	n.d.	n.d.	n.d.	n.d.	0.603834	140	Bulk	Medium/fine	F		48	1
140BPh31pmH*	1034.64	326.067	348.648	243.8	813.633	382.546	264.863	148.128	290.858	195.224	140BPh31pmH*	0.422782	0.204573	0.525406	0.213418	0.0555976	0.146889	0.0962708	0.105008	0.911388	140	Bulk	Medium/fine	H	24	48	1
140BPh32pmF	100.644	10.0463	20.1991	4.35429	84.6646	31.1191	5.26544	7.30832	4.30236	4.62373	140BPh32pmF	0.440885	n.d.	0.690646	0.54741	n.d.	n.d.	n.d.	n.d.	0.64909	140	Bulk	Medium/fine	F		48	1
140BPh32pmH*	1329.59	402.074	460.066	316.641	1042.14	451.822	322.879	189.061	353.01	231.375	140BPh32pmH*	0.418389	0.191748	0.504979	0.19543	0.0470695	0.12725	0.0876037	0.0743017	1.01825	140	Bulk	Medium/fine	H	24	48	1
140BRh04pmF	145.103	15.1642	17.8024	4.97148	95.8684	37.3921	10.5008	3.78132	0	7.57557	140BRh04pmF	0.501283	n.d.	0.695418	0.677215	n.d.	n.d.	n.d.	n.d.	0.4761	140	Rim	Medium/fine	F		48	1
140BRh06pmF	148.112	12.673	17.3597	5.89188	101.533	35.9968	6.44112	6.29825	5.25935	6.77624	140BRh06pmF	0.520299	n.d.	0.758427	0.690888	n.d.	n.d.	n.d.	n.d.	0.482257	140	Rim	Medium/fine	F		48	1
140BRh04pmH*	1220.4	265.99	130.695	125.613	477.464	298.592	177.308	73.4202	185.69	124.777	140BRh04pmH*	0.460289	0.31062	0.59071	0.345133	0.103265	0.294858	0.142355	0	0.437705	140	Rim	Medium/fine	H	24	48	1
140BRh06pmH*	1213.33	265.812	130.59	123.115	459.94	295.991	177.276	73.2104	173.186	122.701	140BRh06pmH*	0.456295	0.308311	0.577858	0.340435	0.113044	0.300923	0.089395	0	0.441194	140	Rim	Medium/fine	H	24	48	1
140BPh04pmF	168.782	17.5233	39.0986	8.43734	158.027	63.2336	8.12583	9.15305	9.42498	6.03894	140BPh04pmF	0.560895	0.557363	0.742903	0.61727	n.d.	n.d.	n.d.	n.d.	0.61832	140	Bulk	Medium/fine	F		48	2
140BPh04pmH*	1171.17	323.673	239.426	174.842	761.663	374.768	230.83	133.15	264.389	178.516	140BPh04pmH*	0.550537	0.286105	0.661898	0.316189	0.0803514	0.213267	0.144518	0.109631	0.638864	140	Bulk	Medium/fine	H	24	48	2
140BPh05pmF	170.281	17.2738	36.5966	9.56885	153.215	61.3534	7.76034	9.58441	14.9214	8.01535	140BPh05pmF	0.556504	0.6369	0.682568	0.643036	n.d.	n.d.	n.d.	n.d.	0.596489	140	Bulk	Medium/fine	F		48	2
140BPh05pmH*	1262.36	395.969	359.887	252.546	1068.48	467.113	305.975	179.018	344.333	224.442	140BPh05pmH*	0.542479	0.272596	0.676526	0.296189	0.0690541	0.184509	0.131867	0.100321	0.77045	140	Bulk	Medium/fine	H	24	48	2
140BPh06pmF	184.031	19.8885	37.1859	9.22867	150.469	66.4894	8.46436	8.77511	13.9675	7.1929	140BPh06pmF	0.551588	0.585193	0.78104	0.624132	n.d.	n.d.	n.d.	n.d.	0.559277	140	Bulk	Medium/fine	F		48	2
140BPh06pmH*	1248.7	337.357	251.407	182.636	727.005	390.649	249.139	139.895	275.124	187.479	140BPh06pmH*	0.54785	0.289534	0.684978	0.324888	0.0837355	0.209065	0.145764	0.107334	0.643562	140	Bulk	Medium/fine	H	24	48	2
140BRh07pmF	209.29	19.3126	25.5286	8.59593	144.087	59.5975	11.5995	4.85321	6.9609	7.67443	140BRh07pmF	0.573691	0.757649	0.815636	0.687109	n.d.	n.d.	n.d.	n.d.	0.42835	140	Rim	Medium/fine	F		48	2
140BRh08pmF	213.229	32.986	34.8006	13.5652	156.249	65.6959	13.5624	4.19457	6.60574	7.02377	140BRh08pmF	0.60426	0.868852	1.08578	0.68834	n.d.	n.d.	n.d.	n.d.	0.529722	140	Rim	Medium/fine	F		48	2
140BRh09pmF	220.793	36.6492	32.7143	12.4299	150.874	63.5583	7.55625	6.12665	8.01357	5.31347	140BRh09pmF	0.588649	1.03636	0.855963	0.668636	n.d.	n.d.	n.d.	n.d.	0.514713	140	Rim	Medium/fine	F		48	2
140BRh07pmH*	1184.81	269.892	107.857	99.7515	439.709	317.839	186.691	74.9616	193.306	122.089	140BRh07pmH*	0.534911	0.371243	0.666994	0.429294	0.144634	0.37382	0.250887	0	0.339345	140	Rim	Medium/fine	H	24	48	2
140BRh08pmH*	1151.86	252.725	105.587	101.481	435.221	296.11	170.051	71.7244	179.301	115.561	140BRh08pmH*	0.53605	0.369055	0.699396	0.425994	0.14625	0.400211	0.239096	0	0.356581	140	Rim	Medium/fine	H	24	48	2
140BRh09pmH*	1186.74	265.158	109.131	103.684	495.128	310.805	181.12	70.1981	185.345	118.503	140BRh09pmH*	0.540591	0.376495	0.713335	0.430351	0.139767	0.361539	0.230497	0	0.351123	140	Rim	Medium/fine	H	24	48	2
140BPh07pmF	286.272	34.8487	73.1271	18.6286	289.363	147.16	21.438	16.3999	34.6368	11.326	140BPh07pmF	0.676555	0.637813	0.808483	0.698363	0.415715	0.536748	0.418379	n.d.	0.496924	140	Bulk	Medium/fine	F		48	4
140BPh07pmH*	1142.94	340.645	194.182	142.603	727.921	418.77	240.737	134.276	269.896	178.213	140BPh07pmH*	0.674853	0.370133	0.797484	0.441196	0.117549	0.285055	0.212876	0.146231	0.463696	140	Bulk	Medium/fine	H	24	48	4
140BPh08pmF	265.439	30.5579	152.321	26.3322	426.2	184.488	26.6342	20.8776	35.9958	13.5991	140BPh08pmF	0.666533	0.596399	0.798878	0.622389	0.335652	0.453954	0.386537	n.d.	0.825645	140	Bulk	Medium/fine	F		48	4
140BPh08pmH*	1075.18	394.864	276.91	190.535	907.643	472.329	286.995	167.573	332.023	210.641	140BPh08pmH*	0.676711	0.304509	0.626829	0.387736	0.0961793	0.231435	0.175792	0.141206	0.586265	140	Bulk	Medium/fine	H	24	48	4
140BPh09pmF	279.199	30.527	44.92	13.6518	209.999	124.683	16.843	15.2674	27.721	12.1425	140BPh09pmF	0.668285	0.615807	0.902506	0.73027	0.594004	0.479902	0.482426	n.d.	0.360275	140	Bulk	Medium/fine	F		48	4
140BPh09pmH*	1172.15	389.173	256.082	187.658	968.102	480.671	293.075	170.183	327.982	214.074	140BPh09pmH*	0.694067	0.35117	0.795586	0.414166	0.108029	0.253063	0.195769	0.147683	0.532758	140	Bulk	Medium/fine	H	24	48	4
140BPh10pmF	374.761	43.0613	100.573	25.6059	404.467	218.657	34.445	23.0892	52.6192	20.8735	140BPh10pmF	0.744113	0.642048	0.894103	0.711083	0.36923	0.537745	0.500533	0.401162	0.459957	140	Bulk	Medium/fine	F		48	6
140BPh10pmH*	1064.75	362.838	200.659	152.529	860.128	492.189	285.237	161.253	310.442	204.071	140BPh10pmH*	0.737672	0.412256	0.82663	0.498522	0.14643	0.307599	0.254295	0.218645	0.407688	140	Bulk	Medium/fine	H	24	48	6
140BPh11pmF	363.871	42.3903	70.7631	22.3364	330.711	193.963	29.5597	22.2721	49.7967	21.7808	140BPh11pmF	0.729812	0.656377	0.862959	0.735253	0.422741	0.559497	0.504116	0.379167	0.364828	140	Bulk	Medium/fine	F		48	6
140BPh11pmH*	1080.56	364.724	209.96	155.916	1000.34	498.231	290.055	164.07	310.197	201.843	140BPh11pmH*	0.732766	0.403013	0.835109	0.494264	0.143536	0.286461	0.241932	0.189558	0.42141	140	Bulk	Medium/fine	H	24	48	6
140BPh12pmF	368.726	41.3381	96.7313	25.7821	381.589	216.159	34.3269	23.6271	51.1247	22.0574	140BPh12pmF	0.733494	0.653432	0.875879	0.714506	0.482771	0.520034	0.485791	0.370245	0.4475	140	Bulk	Medium/fine	F		48	6
140BPh12pmH*	1139.1	346.655	159.979	126.555	824.032	457.365	254.416	137.083	273.962	184.032	140BPh12pmH*	0.733351	0.444146	0.862174	0.539048	0.164358	0.346884	0.282787	0.204205	0.349784	140	Bulk	Medium/fine	H	24	48	6
140BRh10pmF	384.708	38.0259	32.6923	17.4085	256.075	165.895	23.5227	17.0693	42.9366	11.5977	140BRh10pmF	0.754553	0.672728	0.873047	0.809823	0.602218	0.718402	0.76428	n.d.	0.197066	140	Rim	Medium/fine	F		48	6
140BRh11pmF	368.974	36.5191	29.8164	13.8569	194.715	150.557	25.1082	16.6777	39.1092	11.9699	140BRh11pmF	0.767584	0.738277	0.934095	0.814867	0.615714	0.718689	0.817625	n.d.	0.19804	140	Rim	Medium/fine	F		48	6
140BRh12pmF	381.588	39.7538	35.9221	18.239	246.525	165.31	26.7233	17.4223	45.7173	12.6822	140BRh12pmF	0.750436	0.743622	0.948209	0.817354	0.667118	0.709413	0.923109	n.d.	0.217301	140	Rim	Medium/fine	F		48	6
140BRh10pmH*	1762.25	335.444	114.77	96.6476	571.359	385.32	205.953	76.6109	197.462	147.96	140BRh10pmH*	0.550265	0.519014	0.85137	0.538632	0.201958	0.475561	0.339306	0.213148	0.297857	140	Rim	Medium/fine	H	24	48	6
140BRh11pmH*	1060.96	244.972	62.2676	62.3489	396.775	326.991	168.4	63.7644	177.177	123.472	140BRh11pmH*	0.724974	0.541165	0.83248	0.636738	0.254897	0.554358	0.392342	0.280523	0.190426	140	Rim	Medium/fine	H	24	48	6
140BRh12pmH*	1110.62	259.774	66.2472	67.4506	476.429	355.62	180.204	72.4012	186.893	135.301	140BRh12pmH*	0.72194	0.510334	0.832614	0.635711	0.258153	0.610749	0.418405	0.284902	0.186286	140	Rim	Medium/fine	H	24	48	6
140BPh13pmF	407.442	48.8404	54.6354	21.8687	361.156	231.659	42.6525	27.0708	63.8138	28.2145	140BPh13pmF	0.790999	0.687787	0.923035	0.779458	0.532433	0.633916	0.585281	0.463055	0.235844	140	Bulk	Medium/fine	F		48	8
140BPh13pmH*	1175.58	399.575	186.576	149.034	1008.56	566.738	310.436	178.477	339.654	215.309	140BPh13pmH*	0.78879	0.459649	0.906491	0.58016	0.176809	0.358789	0.313718	0.241661	0.32921	140	Bulk	Medium/fine	H	24	48	8
140BPh14pmF	444.624	53.7802	80.8426	27.8431	439.382	268.616	45.04	31.8015	72.6398	31.5815	140BPh14pmF	0.780016	0.689827	0.88529	0.764546	0.368844	0.606973	0.569874	0.451861	0.30096	140	Bulk	Medium/fine	F		48	8
140BPh14pmH*	994.52	259.793	82.6603	64.7288	514.634	374.204	144.889	79.9552	185.853	104.323	140BPh14pmH*	0.716776	0.517941	0.909211	0.646687	0.25479	0.516466	0.401724	0.318842	0.220896	140	Bulk	Medium/fine	H	24	48	8
140BPh15pmF	415.889	47.0102	61.7159	23.3737	346.696	237.205	39.9976	28.492	64.9441	29.8322	140BPh15pmF	0.788723	0.689504	0.902088	0.773643	0.385506	0.631754	0.568218	0.440806	0.260179	140	Bulk	Medium/fine	F		48	8
140BPh15pmH*	1144.68	357.725	137.227	113.091	749.851	493.216	261.455	140.954	288.823	190.166	140BPh15pmH*	0.77596	0.490773	0.911327	0.610628	0.202437	0.414688	0.349481	0.269159	0.278229	140	Bulk	Medium/fine	H	24	48	8
140BPh16pmF	534.198	61.9763	43.2772	26.4594	515.508	407.246	94.5515	48.8947	119.934	63.339	140BPh16pmF	0.879123	0.808605	0.919768	0.864122	0.493573	0.844559	0.792608	0.644498	0.106268	140	Bulk	Medium/fine	F		48	24
140BPh16pmH*	894.295	330.925	48.6654	54.9995	702.378	546.371	226.337	124.576	264.29	172.774	140BPh16pmH*	0.871774	0.678225	0.900499	0.826406	0.411478	0.680359	0.611227	0.517207	0.0890703	140	Bulk	Medium/fine	H	24	48	24
140BPh17pmF	623.318	71.1664	63.1234	37.3961	745.159	512.988	119.3	59.5719	143.777	72.5574	140BPh17pmF	0.880103	0.789257	0.986381	0.860878	0.489823	0.815593	0.80067	0.634011	0.12305	140	Bulk	Medium/fine	F		48	24
140BPh17pmH*	839.7	322.93	44.9957	53.5533	725.485	534.63	221.393	119.261	246.503	164.01	140BPh17pmH*	0.880831	0.684361	0.867899	0.830118	0.427508	0.676455	0.636723	0.508267	0.0841622	140	Bulk	Medium/fine	H	24	48	24
140BPh18pmF	590.551	64.2616	48.8407	30.1008	585.681	447.202	108.836	54.4046	128.872	68.2923	140BPh18pmF	0.879339	0.80463	0.902911	0.865667	0.541082	0.792118	0.798872	0.639007	0.109214	140	Bulk	Medium/fine	F		48	24
140BPh18pmH*	1037.45	485.42	103.253	103	1366.77	819.3	357.549	215.926	402.632	243.197	140BPh18pmH*	0.877306	0.558656	0.714046	0.717103	0.348936	0.582915	0.529119	0.433937	0.126026	140	Bulk	Medium/fine	H	24	48	24
140BPh33pmF	616.3	70.4167	45.8297	29.0129	615.563	464.102	108.319	56.2966	134.214	70.8307	140BPh33pmF	0.881775	0.818532	0.977791	0.882759	0.571369	0.798056	0.830817	0.654341	0.0987494	140	Bulk	Medium/fine	F		48	24
140BPh33pmH*	949.951	357.534	58.8417	64.4756	824.533	581.814	254.094	142.373	277.866	180.938	140BPh33pmH*	0.886298	0.653262	0.88281	0.814622	0.402311	0.624654	0.601204	0.463999	0.101135	140	Bulk	Medium/fine	H	24	48	24
140BPh34pmF	624.396	75.6195	22.4972	18.5267	435.807	365.06	82.0123	46.6887	119.588	63.054	140BPh34pmF	0.887747	0.841504	0.879634	0.907403	0.62287	0.873514	0.888704	0.696136	0.0616259	140	Bulk	Medium/fine	F		48	24
140BPh34pmH*	791.144	302.433	46.2638	48.1718	609.17	481.998	199.308	112.221	233.269	148.257	140BPh34pmH*	0.871465	0.669179	0.883005	0.801851	0.40814	0.671671	0.610749	0.520116	0.0959834	140	Bulk	Medium/fine	H	24	48	24
140BRh13pmF	581.072	59.8283	18.9072	15.9748	310.435	319.039	70.4354	34.0622	96.744	28.8362	140BRh13pmF	0.894289	0.818088	0.944134	0.901057	0.727245	0.892169	0.989735	0	0.059263	140	Rim	Medium/fine	F		48	24
140BRh14pmF	587.287	65.2004	22.138	16.362	349.261	329.843	70.9035	34.505	97.9014	28.6956	140BRh14pmF	0.893719	0.928747	0.846746	0.901116	0.710133	0.919133	0.976681	0	0.0671166	140	Rim	Medium/fine	F		48	24
140BRh15pmF	593.695	59.9193	19.3429	16.5158	349.797	327.577	72.7299	35.2846	102.251	28.9665	140BRh15pmF	0.892065	0.816342	1.05124	0.901354	0.695798	0.969975	0.990179	0	0.0590484	140	Rim	Medium/fine	F		48	24
140BRh13pmH*	879.913	248.55	30.7255	35.7882	456.885	417.353	183.905	82.9966	206.388	148.227	140BRh13pmH*	0.879534	0.773506	0.810488	0.86023	0.576533	1.05662	0.825415	0.736527	0.07362	140	Rim	Medium/fine	H	24	48	24
140BRh14pmH*	948.215	259.167	36.1075	26.3324	484.259	469.045	188.707	78.4067	183.319	139.91	140BRh14pmH*	0.855731	0.771554	0.553231	0.854646	0.528552	0.76767	0.854679	0.610532	0.076981	140	Rim	Medium/fine	H	24	48	24
140BRh15pmH*	887.395	251.605	33.3629	29.986	480.981	438.39	182.085	70.6512	176.747	135.912	140BRh15pmH*	0.871473	0.784152	0.533414	0.858631	0.545175	0.759972	0.821103	0.611136	0.0761033	140	Rim	Medium/fine	H	24	48	24
140BPh19pmF	606.183	72.5712	17.6371	21.402	580.374	505.06	131.582	62.399	155.801	89.3347	140BPh19pmF	0.91398	0.903255	0.843064	0.925167	0.654702	0.931449	0.94792	0.834663	0.0349209	140	Bulk	Medium/fine	F		48	48
140BPh19pmH*	788.825	324.263	18.3322	35.745	647.589	560.213	218.715	121.244	244.345	162.347	140BPh19pmH*	0.907456	0.783438	0.799603	0.904321	0.597273	0.762759	0.784072	0.686817	0.0327237	140	Bulk	Medium/fine	H	24	48	48
140BPh21pmF	704.245	82.9583	16.7238	20.8243	593.609	551.5	134.924	60.2944	162.675	92.3273	140BPh21pmF	0.922411	0.897822	0.827747	0.943536	0.679426	1.0469	0.979056	0.873691	0.0303243	140	Bulk	Medium/fine	F		48	48
140BPh21pmH*	770.644	374.556	28.6338	46.7617	810.171	654.535	272.998	145.158	288.513	193.541	140BPh21pmH*	0.908968	0.749357	0.609542	0.900125	0.526356	0.817919	0.779922	0.688788	0.0437468	140	Bulk	Medium/fine	H	24	48	48
140BPh35pmF	675.766	73.3337	23.445	29.4805	800.041	620.709	166.415	74.704	179.979	103.398	140BPh35pmF	0.912671	0.876897	0.886703	0.930199	0.621032	0.938902	0.948518	0.817452	0.0377713	140	Bulk	Medium/fine	F		48	48
140BPh35pmH*	786.096	308.014	18.7523	33.6572	627.058	526.722	203.357	105.285	228.158	154.307	140BPh35pmH*	0.8936	0.773011	0.667541	0.898996	0.569196	0.835398	0.795498	0.698212	0.0356018	140	Bulk	Medium/fine	H	24	48	48
140BRh16pmF	599.132	66.6222	11.8406	12.9278	351.002	387.666	98.4956	40.3259	118.553	36.3291	140BRh16pmF	0.933065	0.93942	n.d.	0.931907	0.748446	0.983571	1.05583	0	0.0305434	140	Rim	Medium/fine	F		48	48
140BRh18pmF	563.73	58.7046	9.20116	10.7949	311.133	340.18	87.0958	35.6038	104.023	33.4101	140BRh18pmF	0.927172	0.906668	n.d.	0.927753	0.777246	0.953635	1.06734	0	0.0270479	140	Rim	Medium/fine	F		48	48
140BRh16pmH*	792.118	255.749	19.3521	17.9992	480.902	460.829	182.893	70.4497	171.544	138.116	140BRh16pmH*	0.906033	0.858117	0.498133	0.89955	0.705239	0.862605	0.935737	0.792083	0.041994	140	Rim	Medium/fine	H	24	48	48
140BRh18pmH*	792.652	251.394	20.4372	19.4328	444.635	433.804	171.149	68.6171	165.045	131.688	140BRh18pmH*	0.906302	0.835686	0.423681	0.906168	0.668609	0.787818	0.911775	0.79772	0.0471117	140	Rim	Medium/fine	H	24	48	48
140BPh22pmF	621.827	74.655	13.9523	25.9009	992.81	724.858	200.114	83.3369	203.521	122.062	140BPh22pmF	0.925265	0.918501	n.d.	0.955239	0.711467	0.98668	1.01544	0.919693	0.0192483	140	Bulk	Medium/fine	F		48	72
140BPh22pmH*	584.761	323.237	15.0501	28.7841	681.577	592.344	229.285	114.978	235.765	155.37	140BPh22pmH*	0.920907	0.80656	0.443083	0.910048	0.652671	0.959989	0.869391	0.776404	0.0254078	140	Bulk	Medium/fine	H	24	48	72
140BPh24pmF	558.261	66.3083	11.8875	17.6484	680.602	545.596	155.196	67.3302	159.425	102.025	140BPh24pmF	0.91884	0.931571	n.d.	0.934329	0.73375	0.902247	0.998327	0.846849	0.021788	140	Bulk	Medium/fine	F		48	72
140BPh24pmH*	711.75	360.444	13.7898	34.3704	812.897	675.039	260.252	172.498	276.296	183.194	140BPh24pmH*	0.922247	0.817933	n.d.	0.918931	0.674689	0.60569	0.883136	0.793564	0.0204281	140	Bulk	Medium/fine	H	24	48	72
140BPh36pmF	601.195	70.3299	11.0922	17.5215	612.074	548.893	149.383	64.502	160.286	97.8692	140BPh36pmF	0.924387	0.944399	n.d.	0.958001	0.750485	0.958117	1.01327	0.940489	0.0202083	140	Bulk	Medium/fine	F		48	72
140BPh36pmH*	730.365	330.947	10.4758	29.6192	681.798	599.359	229.323	114.737	247.58	168.309	140BPh36pmH*	0.91895	0.845874	n.d.	0.936967	0.693948	0.931043	0.905477	0.806549	0.0174784	140	Bulk	Medium/fine	H	24	48	72
140BRh19pmF	504.434	61.4592	7.57684	10.1252	340.312	388.114	76.503	38.6959	120.97	74.2134	140BRh19pmF	0.945963	1.04301	n.d.	0.947404	n.d.	1.04085	n.d.	1.08507	0.0195222	140	Rim	Medium/fine	F		48	96
140BRh20pmF	503.352	76.7814	16.4289	13.3805	339.395	389.801	71.0967	35.1121	123.525	73.8105	140BRh20pmF	0.955911	1.00601	0.790785	0.942436	n.d.	1.05354	n.d.	1.17858	0.042147	140	Rim	Medium/fine	F		48	96
140BRh21pmF	553.083	71.8673	7.90707	7.76834	328.842	413.086	76.7256	39.6114	118.316	77.0012	140BRh21pmF	0.943298	1.02255	n.d.	0.931784	n.d.	1.14009	1.13419	1.12247	0.0191415	140	Rim	Medium/fine	F		48	96
140BRh19pmH*	676.803	249.373	20.2366	13.5746	580.348	466.459	172.925	70.2726	169.835	132.295	140BRh19pmH*	0.924101	0.936539	0.143464	0.940789	0.838052	0.794402	1.02202	0.983312	0.0433835	140	Rim	Medium/fine	H	24	48	96
140BRh20pmH*	657.997	242.565	15.9587	15.5552	559.835	447.806	170.889	67.7417	161.486	126.699	140BRh20pmH*	0.917186	0.90441	0	0.929649	0.812589	0.776744	0.981979	0.944121	0.0356376	140	Rim	Medium/fine	H	24	48	96
140BRh21pmH*	679.022	252.317	16.4494	17.0091	558.068	477.708	179.016	68.6951	171.69	131.884	140BRh21pmH*	0.932522	0.932511	0	0.935707	0.805639	0.793579	1.00987	1.01365	0.0344339	140	Rim	Medium/fine	H	24	48	96
140BPh25pmF	587.063	74.958	6.04294	12.7247	673.24	587.33	156.175	67.0334	166.125	100.191	140BPh25pmF	0.927595	0.970115	n.d.	0.967298	0.803666	0.994714	1.05759	1.0034	0.0102888	140	Bulk	Medium/fine	F		48	96.75
140BPh25pmH*	622.621	311.716	10.2594	19.6446	660.378	610.849	209.74	106.8	226.257	153.218	140BPh25pmH*	0.920611	0.889309	n.d.	0.935471	0.765451	0.874941	0.931676	0.870166	0.0167952	140	Bulk	Medium/fine	H	24	48	96.75
140BPh26pmF	570.607	75.2552	7.83595	13.1603	686.199	580.534	156.591	64.6897	168.388	102.781	140BPh26pmF	0.924957	0.980289	n.d.	0.970062	0.810657	1.0485	1.05415	1.0013	0.0134978	140	Bulk	Medium/fine	F		48	96.75
140BPh26pmH*	647.85	305.82	9.80206	2.77732	616.667	577.137	200.979	100.473	219.419	149.269	140BPh26pmH*	0.914241	0.891156	n.d.	0.936405	0.742757	0.894617	0.928263	0.867208	0.0169839	140	Bulk	Medium/fine	H	24	48	96.75
140BPh27pmF	615.529	78.826	8.22549	15.7727	813.338	670.152	185.14	80.6553	195.759	117.671	140BPh27pmF	0.935913	0.974804	n.d.	0.968213	0.805341	0.946141	1.06508	1.02039	0.0122741	140	Bulk	Medium/fine	F		48	96.75
140BPh27pmH*	589.026	321.396	12.1026	18.8759	712.869	619.964	230.834	111.278	237.775	156.794	140BPh27pmH*	0.928752	0.877101	n.d.	0.920307	0.72453	1.03635	0.937108	0.859285	0.0195215	140	Bulk	Medium/fine	H	24	48	96.75
140BPh39pmF	497.773	64.8822	4.27376	4.12112	910.396	704.193	196.046	79.7223	191.358	124.931	140BPh39pmF	0.950962	0.987041	n.d.	0.960571	0.986843	0.908948	1.09668	1.10976	0.00606902	140	Bulk	Medium/fine	F		48	240
140BPh39pmH*	501.423	300.247	6.76572	5.30663	741.92	589.404	210.564	89.7733	203.472	143.775	140BPh39pmH*	0.947983	0.935632	n.d.	0.949253	0.936853	0.929719	1.03805	1.10022	0.0114789	140	Bulk	Medium/fine	H	24	48	240
140BPh40pmF	494.231	64.4196	2.38825	4.40029	653.915	577.02	163.226	65.4131	168.694	112.941	140BPh40pmF	0.957925	0.973906	n.d.	0.963757	0.981128	0.888061	1.11839	1.12643	0.00413893	140	Bulk	Medium/fine	F		48	240
140BPh40pmH*	503.102	331.244	8.08418	6.91447	975.302	674.394	239.4	107.324	228.471	157.867	140BPh40pmH*	0.956224	0.959071	n.d.	0.949529	0.941284	0.957341	1.05153	1.11548	0.0119873	140	Bulk	Medium/fine	H	24	48	240
140BPh41pmF	534.287	73.1011	2.48519	4.38964	941.397	727.407	205.337	81.0005	196.698	132.039	140BPh41pmF	0.956981	0.988894	n.d.	0.969271	0.98694	0.908341	1.12556	1.07056	0.0034165	140	Bulk	Medium/fine	F		48	240
140BPh41pmH*	522.342	352.855	8.60078	7.19808	1040.61	718.529	258.321	120.895	243.586	166.171	140BPh41pmH*	0.948552	0.95631	n.d.	0.950166	0.945685	0.964986	1.05505	1.11219	0.01197	140	Bulk	Medium/fine	H	24	48	240
140BRh25pmF	458.612	67.5959	0	5.08727	359.006	455.238	123.318	42.3283	127.026	90.5381	140BRh25pmF	0.955312	1.04938	n.d.	0.950283	0.940069	1.10708	1.14162	1.2743	0	140	Rim	Medium/fine	F		48	240
140BRh26pmF	425.937	59.2471	0	0	353.107	418.87	108.38	36.5774	110.807	78.9951	140BRh26pmF	0.955483	1.06735	n.d.	0.942745	0.989989	1.09539	1.14433	1.23891	0	140	Rim	Medium/fine	F		48	240
140BRh27pmF	440.614	59.0154	0	5.3642	338.635	440.435	118.937	40.6573	120.791	84.0834	140BRh27pmF	0.954864	1.00411	n.d.	0.9494	0.926873	1.14471	1.16841	1.24457	0	140	Rim	Medium/fine	F		48	240
140BRh25pmH*	512.724	240.683	17.0428	6.71975	528.68	490	169.662	60.4851	152.845	123.519	140BRh25pmH*	0.939632	1.00091	0	0.944235	0.941959	0.810441	1.0167	1.14319	0.0347812	140	Rim	Medium/fine	H	24	48	240
140BRh26pmH*	491.083	212.482	16.3856	12.2234	488.88	436.234	142.578	53.6947	133.798	109.34	140BRh26pmH*	0.94168	1.00886	0	0.952069	0.936232	0.806039	1.04767	1.14566	0.0375616	140	Rim	Medium/fine	H	24	48	240
140BRh27pmH*	442.354	206.167	12.0036	8.95937	506.218	482.562	164.935	60.4416	139.432	116.618	140BRh27pmH*	0.931107	0.962272	n.d.	0.945901	0.924917	0.797689	0.920861	1.08098	0.0248747	140	Rim	Medium/fine	H	24	48	240

## Sheet: Sub-fossil Patella data
				Asx D/L		Glx D/L		Ser D/L		Ala D/L		Val D/L		[Ser]/[Ala]			[Asx] (pmol/mg)		[Glx] (pmol/mg)		[Ser] (pmol/mg)		[Ala] (pmol/mg)		[Val] (pmol/mg)
Site	Taxon	Fraction	Neaar	av	σ	av	σ	av	σ	av	σ	av	σ	av	σ		av	σ	av	σ	av	σ	av	σ	av	σ
Archerfield*	Patella	FAA	5419bF	0.179367	0.00476199	0.110591	0.0141143	0.522704	0.0641022	0.31396	0.252573	n.d	n.d	0.892652	0.459722		22.9957	0.90862	8.95532	0.456393	26.2389	0.594188	34.0861	18.2202	0	0
	Patella	THAA	5419bH*	0.153033	0.00260181	0.0618385	8.86537e-05	0.220495	0.000981454	0.0673773	0.0146562	0.0460108	0.0056663	0.880539	0.0015654		1667.91	27.2702	297.494	3.57385	282.324	1.87273	320.629	2.69681	199.346	0.690886
	Patella	FAA	5420bF	0.191833	0.0180713	0.116865	0.00613198	0.492204	0.0735761	0.290014	0.236319	n.d	n.d	0.980966	0.419845		31.246	0.166402	11.5485	0.0624044	30.5499	2.50748	34.8847	17.4865	0	0
	Patella	THAA	5420bH*	0.15407	0.00183167	0.0625596	0.00157736	0.216769	0.0020312	0.0808706	0.0219694	0.05372	0.025096	0.871297	0.0394287		1685.71	27.4886	296.485	5.45826	281.699	2.42456	323.704	17.4313	207.507	13.3011
	Patella	FAA	5421bF	0.192743	0.021323	0.162226	0.0071451	0.470188	0.0601264	0.265991	0.172846	n.d	n.d	1.15914	0.429082		21.2804	0.728682	6.76456	0.090443	24.4561	2.11845	23.0134	10.3465	0.975311	1.3793
	Patella	THAA	5421bH*	0.146582	0.00387309	0.0607142	0.000795086	0.210975	0.00178039	0.0627998	0.00302211	0.0455046	0.00327147	0.993476	0.0111902		1729.43	9.64206	347.646	3.76314	338.445	5.37651	340.659	1.57473	227.573	0.929863
	Patella	FAA	5422bF	0.184377	0.00124324	0.140736	0.00205407	0.501204	0.0323327	0.240159	0.140025	n.d	n.d	1.1993	0.392835		23.9573	1.10973	7.67749	0.00719011	25.6419	0.436523	22.6558	7.78497	0	0
	Patella	THAA	5422bH*	0.148651	0.00199977	0.0640507	0.00426836	0.221684	0.00815417	0.0706337	0.0118043	0.0283092	0.0400353	0.992937	0.0229088		1659.26	60.1527	334.663	20.5289	334.387	13.7619	336.695	6.09163	226.195	12.4337
Whitegate*	Patella	FAA	5423bF	0.279125	0.000105022	0.175548	0.0381001	0.489315	0.0176895	0.357169	0.198489	n.d	n.d	1.58246	0.169143		22.9191	0.0166823	6.62748	0.214052	26.5391	0.670008	16.8899	2.2287	0	0
	Patella	THAA	5423bH*	0.180201	0.00327469	0.0693407	9.71528e-05	0.25303	0.00310598	0.0987475	0.0445346	0.0735478	0.00243218	0.873577	0.0619041		1121.92	63.8515	251.24	16.595	221.378	12.8792	253.53	3.22271	191.605	10.321
	Patella	FAA	5424bF	0.271405	0.000607632	0.167267	0.021809	0.519408	0.00458517	0.239719	0.0687744	n.d	n.d	1.42647	0.299123		22.2583	0.562303	6.10428	0.0519439	23.9165	0.0738553	17.1376	3.54188	0	0
	Patella	THAA	5424bH*	0.181834	0.000254185	0.0684854	0.000150418	0.252224	0.00374855	0.064433	0.00610318	0.0204686	0.0289469	0.90799	0.00838873		1219.7	2.86944	266.972	9.38425	231.583	9.59916	255.012	8.21587	189.2	4.5969
	Patella	FAA	5426bF	0.259239	0.00627682	0.0886843	0.0127397	0.619556	0.00279433	0.219966	0.0100071	n.d	n.d	1.17462	0.0534847		40.7414	0.865739	14.0502	0.297724	39.8884	0.189331	33.9976	1.70922	1.69057	2.39083
	Patella	THAA	5426bH*	0.165736	0.00223508	0.0703079	0.00159748	0.262702	0.00170748	0.0840237	0.0157135	0.0384479	0.00188026	0.920725	0.0304953		1651.72	57.9823	335.351	13.4443	324.41	9.56099	352.363	1.28643	228.068	14.0735
Coire*	Patella	FAA	5505bF	0.37592	0.00211356	0.133314	0.00321598	0.708736	0.00555688	0.320443	0.0150681	0.369565	0.522644	1.06886	0.0249486		60.973	2.23352	13.5107	0.360293	43.3928	0.087825	40.6093	1.03004	7.4438	2.07796
	Patella	THAA	5505bH*	0.213864	0.00012051	0.0937171	0.00154856	0.31357	0.00171935	0.122076	0.0257398	0.07269	0.0167391	0.816918	0.0179722		1645.53	22.0719	256.396	3.70579	221.663	1.6326	271.385	3.97197	194.239	0.279512
	Patella	FAA	5506bF	0.36929	0.00589223	0.12372	0.014406	0.743988	0.000908213	0.292955	0.0204756	0.542702	0.767497	1.03819	0.067895		61.4538	0.205611	15.0259	0.13697	42.9136	0.920787	41.3947	1.8202	11.2412	7.3088
	Patella	THAA	5506bH*	0.211512	0.00121123	0.0867111	0.000450971	0.330225	0.001524	0.14737	0.0148067	0.0669691	0.00290733	0.785914	0.0175912		1760.1	17.6344	259.45	5.40618	223.711	0.872503	284.709	5.26251	194.132	1.97583
	Patella	FAA	5507bF	0.330749	0.00112639	0.138332	0.0165778	0.723368	0.00148088	0.304176	0.00930561	0.731316	0.457659	1.37181	0.0359165		54.3834	0.835455	10.8632	0.310252	51.1395	1.01585	37.282	0.235595	9.75225	4.81994
	Patella	THAA	5507bH*	0.191058	0.00832271	0.0821811	0.00210778	0.293815	0.000544809	0.151095	0.0866325	0.0717934	0.0030656	0.899167	0.0970075		2140.36	67.1181	401.211	16.8661	356.067	10.8756	397.659	30.8065	306.363	6.63371
	Patella	FAA	5508bF	0.341155	0.00225316	0.140373	0.00345925	0.730253	0.0245475	0.331356	0.0434626	0.774991	0.144362	1.35225	0.03408		54.3924	1.02923	10.3756	0.163702	51.4069	0.944127	38.0192	0.259987	9.48634	1.22625
	Patella	THAA	5508bH*	0.1936	0.0097148	0.0842968	0.00164528	0.306383	0.00485471	0.158274	0.0252987	0.0690194	0.00217919	0.893155	0.0356777		2116.36	7.24954	394.909	4.07566	354.054	1.83998	396.684	13.7857	301.522	1.76543
	Patella	FAA	5509bF	0.413181	0.00449307	0.148579	0.0131796	0.804009	0.00671713	0.3072	0.016833	0.345128	0.00669406	0.858819	0.0111608		152.99	1.44761	52.463	0.11228	93.4574	0.0873963	108.831	1.51607	20.1184	2.86097
	Patella	THAA	5509bH*	0.22266	0.0049351	0.10494	0.00280742	0.372417	0.00699518	0.182401	0.00240197	0.0779992	0.00223649	0.779334	0.00880848		2146.2	14.7767	351.388	2.21761	310.663	3.61333	398.626	0.130936	257.519	0.973759
	Patella	FAA	5510bF	0.415603	0.00909324	0.156117	0.00306113	0.82924	0.00286363	0.303433	0.0483617	0.463121	0.0689521	0.86603	0.0523273		144.865	3.06988	48.6553	0.581392	87.9847	1.18802	101.74	4.77553	22.4639	0.474382
	Patella	THAA	5510bH*	0.229279	0.00526936	0.106228	0.00175493	0.367476	0.0143445	0.169595	0.0394422	0.081519	0.0192751	0.799384	0.0269714		2135.1	78.1357	364.375	12.0347	317.087	8.42987	396.712	2.83972	263.257	6.07703
Sand*	Patella	FAA	5493bF	0.455511	0.00909087	0.174051	0.0117402	0.824311	0.0109237	0.379865	0.0190061	0.427568	0.00488921	0.799097	0.038885		123.864	2.78339	34.7479	0.833919	80.9868	2.33637	101.397	2.01033	23.0188	1.44134
	Patella	THAA	5493bH*	0.226538	0.000730518	0.115547	0.00145884	0.371497	0.00438026	0.191284	0.00305099	0.079977	0.00165129	0.71386	0.0102848		1625.42	15.8268	282.184	4.63018	233.999	5.31476	327.774	2.72274	190.264	5.07361
	Patella	FAA	5494bF	0.456728	0.00159489	0.165966	0.000908592	0.808879	0.00916596	0.351028	0.022481	0.380477	0.0114051	0.812649	0.0308062		117.197	1.21334	33.4148	0.9551	74.5417	2.07064	91.7444	0.929873	19.3082	1.78339
	Patella	THAA	5494bH*	0.234219	0.00131178	0.117506	0.00370809	0.375005	0.00026426	0.197665	0.020422	0.0826023	0.00481616	0.717832	0.0281424		1583.48	95.579	274.985	14.1068	231.365	11.6631	322.24	3.61432	194.608	9.94348
	Patella	FAA	5495bF	0.580828	0.00819404	0.292585	0.00218759	0.861708	0.0118058	0.450594	0.0029949	0.336651	0.0115353	0.633805	0.0063915		223.707	0.719954	64.2731	0.506408	99.2537	1.35329	156.597	0.556006	29.8149	2.41638
	Patella	THAA	5495bH*	0.313697	0.0061837	0.170073	0.00161955	0.456136	0.00864377	0.28228	0.0394439	0.134127	7.2603e-05	0.578724	0.0299337		1979	58.1884	367.762	10.838	253.169	1.61603	437.975	19.8613	260.29	3.11186
	Patella	FAA	5496bF	0.564967	0.0043356	0.274869	0.00229391	0.866065	0.00111049	0.434081	0.000646349	0.322485	0.0317269	0.662246	0.00499274		240.17	3.71864	68.098	0.425465	111.977	2.54537	169.077	2.56886	35.1946	0.977492
	Patella	THAA	5496bH*	0.313281	0.00475709	0.15971	0.00023224	0.442918	0.014485	0.23186	0.0262399	0.12182	0.00966349	0.585417	0.0182605		2116.38	136.264	409.68	24.9979	276.059	15.6841	471.371	12.0881	280.133	14.0515
Easington	Patella	FAA	5511bF	0.698408	0.000565016	0.494874	0.0118163	0.944965	0.0566259	0.760384	0.00865736	0.552774	0.0211625	0.265397	0.00096302		442.241	16.3747	64.0538	1.63239	62.0399	1.79051	233.777	7.59484	76.7678	2.6
	Patella	THAA	5511bH*	0.410683	0.00720541	0.252223	0.00101706	0.423696	0.00816507	0.460672	0.0276872	0.242473	0.0052676	0.392346	0.00777973		2767.58	140.046	358.453	19.2977	163.24	13.5173	416.486	42.711	248.965	9.08298
	Patella	FAA	5512bF	0.698278	0.00829158	0.496787	0.00114923	0.929633	0.0175403	0.754073	0.00653408	0.552852	0.0312026	0.273545	0.000912928		447.89	1.24626	62.6145	0.203388	62.6623	1.2491	229.084	5.33089	73.8213	2.59044
	Patella	THAA	5512bH*	0.405811	0.00523691	0.220755	0.00602661	0.301105	0.0189901	0.478975	0.00294169	0.22976	0.0196526	0.467386	0.0140943		2034.6	9.40527	302.441	3.97051	155.488	4.29915	332.965	19.239	207.6	0.341385
	Patella	FAA	5513bF	0.673489	0.00599455	0.438095	0.00514363	0.913452	0.0230744	0.681074	0.0432455	0.493877	0.0257369	0.315165	0.00694635		390.538	13.1705	58.6639	1.34699	68.0302	1.28043	215.953	8.82241	81.258	0.785053
	Patella	THAA	5513bH*	0.416307	0.0104499	0.236632	0.00456979	0.45063	0.00691328	0.476202	0.010958	0.236655	0.000162481	0.416493	0.000302255		2357.98	36.9591	366.464	8.13345	160.165	3.12689	384.554	7.22859	264.926	0.310106
	Patella	FAA	5514bF	0.665893	0.00609644	0.45295	0.0223498	0.930157	0.00186042	0.702329	0.0115021	0.499994	0.0300733	0.316603	0.000110066		388.435	5.37415	58.573	1.8815	68.8864	3.59297	217.578	11.2729	79.8001	3.52874
	Patella	THAA	5514bH*	0.415642	0.00303123	0.236348	0.00653291	0.444387	0.00798403	0.463997	0.00394983	0.242092	0.0024707	0.425558	0.00383259		2394.62	34.7254	371.91	12.8808	165.004	3.05765	387.72	3.69321	272.832	2.87245
* published data: Demarchi, B., Williams, M. G., Milner, N., Russell, N., Bailey, G. N., Penkman, K. E. H., 2011. Amino acid racemization dating of marine shells: a mound of possibilities. Quaternary International 239 (1-2), 114-124.
